# Supplementary material for: Maternal dietary glycaemic change during gestation influences insulin-related gene methylation in the placental tissue: a genome-wide methylation analysis
Source: Genes Nutr. 2019 May 9;14:17. doi: 10.1186/s12263-019-0634-x (PMC6506964; doi:10.1186/s12263-019-0634-x)
Supplement: Supplementary file 1 — Significant DMRs and CpG sites based on the genome-wide differential methylation analysis (FDR-adjusted P < 0.05) and annotation information. (XLSX 148 kb) [file 12263_2019_634_MOESM1_ESM.xlsx]

## Sheet: DMR_0.05_108
probeID	CHR	MAPINFO	arm	gene	feature	cgi	feat.cgi	pol.af.f	pol.af.r	lasso.radius	dmr.no	dmr.start	dmr.end	dmr.size	dmr.core.start	dmr.core.end	dmr.core.size	dmr.p	adj.P.Val	deltaBeta	ADDRESSA_ID	ALLELEA_PROBESEQ	ADDRESSB_ID	ALLELEB_PROBESEQ	INFINIUM_DESIGN_TYPE	NEXT_BASE	COLOR_CHANNEL	FORWARD_SEQUENCE	GENOME_BUILD	SOURCESEQ	CHROMOSOME_36	COORDINATE_36	STRAND	PROBE_SNPS	PROBE_SNPS_10	RANDOM_LOCI	METHYL27_LOCI	UCSC_REFGENE_NAME	UCSC_REFGENE_ACCESSION	UCSC_REFGENE_GROUP	UCSC_CPG_ISLANDS_NAME	RELATION_TO_UCSC_CPG_ISLAND	PHANTOM	DMR	ENHANCER	HMM_ISLAND	REGULATORY_FEATURE_NAME	REGULATORY_FEATURE_GROUP	DHS
cg21484985	14	70690525	q	ADAM21P1	IGR	open sea	IGR - open sea	0	0	901	82	70689553	70691439	1887	70690454	70690538	85	0.00103347	0.0270498	-0.107323	53614365	ATTACTAACCTAAAAAAATCTCCCATTAACCTACACACTAAAAAAAAACA	32666441	ATTACTAACCTAAAAAAATCTCCCATTAACCTACGCGCTAAAAAAAAACG	I	A	Red	CAGGAACGGGAGGGGCCGACTCCTCCCCATGCAAACAGCGGCAGCTTCCCGAGGCCCCAC[CG]CTTCCTCCCAGCGCGTAGGCCAATGGGAGATTTCTCCAGGTCAGTAATCCGATTTTTCGG	37	ATTACTGACCTGGAGAAATCTCCCATTGGCCTACGCGCTGGGAGGAAGCG	14	69760278	F	rs35895782		NA	NA								NA	14:69760189-69760338			NA
cg26146732	14	70690454	q	ADAM21P1	IGR	open sea	IGR - open sea	0	0	901	82	70689553	70691439	1887	70690454	70690538	85	0.00103347	0.0344599	-0.099259	58774351	AATAAAAAAAACTCCTATTAACAAACCCCCACRTCACAAACTAACTTACC	NA		II			AGGGGCTCCTGAGTGAGAGGGGCTCCTGTTAACAGGCCCCCACGTCACAGACTAACTTGC[CG]GTTACCGCACAGGAACGGGAGGGGCCGACTCCTCCCCATGCAAACAGCGGCAGCTTCCCG	37	CGGCAAGTTAGTCTGTGACGTGGGGGCCTGTTAACAGGAGCCCCTCTCAC	14	69760207	R			NA	NA								NA	14:69760189-69760338			NA
cg08322580	14	70690538	q	ADAM21P1	IGR	open sea	IGR - open sea	0	0	901	82	70689553	70691439	1887	70690454	70690538	85	0.00103347	0.0383471	-0.0947503	64652338	AACCRAAAAATCRAATTACTAACCTAAAAAAATCTCCCATTAACCTACRC	NA		II			GGCCGACTCCTCCCCATGCAAACAGCGGCAGCTTCCCGAGGCCCCACCGCTTCCTCCCAG[CG]CGTAGGCCAATGGGAGATTTCTCCAGGTCAGTAATCCGATTTTTCGGCCTTCAGGCTGTT	37	CGCGTAGGCCAATGGGAGATTTCTCCAGGTCAGTAATCCGATTTTTCGGC	14	69760291	F	rs35895782		NA	NA								NA	14:69760189-69760338			NA
cg11511084	17	79950366	q	ASPSCR1	Body	shore	Body - shore	0	0	147	94	79948835	79950599	1765	79949263	79950366	1104	0.000503594	0.0390231	-0.0373234	50736377	TACTCTATCCCTATTTATAATTTAAAATCCCCAAACTAACRATCAATACC	NA		II			TCACGCTGCTGTGCTCTGTCCCTGTTTGTGATTTGAGGTCCCCAAGCTGGCGGTCAGTGC[CG]GGGAAGGACTGTGAGTTGGGACTCTGGCCACCCCTCAGCCCAGGCCTCCCCAGCCGTAGA	37	GCTCTGTCCCTGTTTGTGATTTGAGGTCCCCAAGCTGGCGGTCAGTGCCG	17	77543655	R			NA	NA	ASPSCR1	NM_024083	Body	chr17:79952141-79952494	N_Shore			TRUE				TRUE
cg04784499	17	79950289	q	ASPSCR1	Body	shore	Body - shore	0	0	147	94	79948835	79950599	1765	79949263	79950366	1104	0.000503594	0.0158115	-0.0354709	62627452	AATCACAAACAAAAACAAAACACAACAACATAACATCAAACACCAACCCA	25808498	AATCACAAACAAAAACAAAACACAACAACGTAACATCAAACGCCAACCCG	I	A	Red	CCCTGAGATCCCGCATGAGGGAGGGAATCTGATCCCTCTGGAGGAGCCGCACATCAAAGC[CG]GGCTGGCGTTTGATGTCACGCTGCTGTGCTCTGTCCCTGTTTGTGATTTGAGGTCCCCAA	37	CGGGCTGGCGTTTGATGTCACGCTGCTGTGCTCTGTCCCTGTTTGTGATT	17	77543578	F			NA	NA	ASPSCR1	NM_024083	Body	chr17:79952141-79952494	N_Shore			TRUE	17:77543079-77543599			TRUE
cg10080728	17	79949717	q	ASPSCR1	Body	shelf	Body - shelf	0	0	882	94	79948835	79950599	1765	79949263	79950366	1104	0.000503594	0.0471777	-0.0295404	59613327	ATAAATCTAAAACTCTCTATATTCATATCCTATCTAAATATAACAAAACC	NA		II			TCTGTTCCCGGCAGGGCGCATGCTGCTGCCTGGGCTCTCGTCAGCACCTGTGTTTGCGCC[CG]GCTTTGTCATACCCAGACAGGACATGAACACAGAGAGCTCTAGACTCACTGCCTTGTCCC	37	TGAGTCTAGAGCTCTCTGTGTTCATGTCCTGTCTGGGTATGACAAAGCCG	17	77543006	F			NA	NA	ASPSCR1	NM_024083	Body	chr17:79952141-79952494	N_Shelf			TRUE				TRUE
cg24944500	6	68595814	q	BAI3	IGR	open sea	IGR - open sea	0	0	901	50	68594646	68596715	2070	68595425	68596644	1220	0.0027445	0.0233704	0.023323	72795305	AAATATCCCCCTCCAAAACTCAAATTTCTTCCCCAAATATTACCTATCTC	NA		II			GGGAGATTAGCTGAATATGGTCTGCCGGAAGTAAACGCATATGTTGATGGAGGATTATAC[CG]AGATAGGTAACACTTGGGGAAGAAATTTGAGCTTTGGAGGGGGATATTCTGTACCCCTTT	37	AATATCCCCCTCCAAAGCTCAAATTTCTTCCCCAAGTGTTACCTATCTCG	6	68652535	F			NA	NA						low-CpG:68652135-68652592		NA				NA
cg15811530	6	68595695	q	BAI3	IGR	open sea	IGR - open sea	0	0	901	50	68594646	68596715	2070	68595425	68596644	1220	0.0027445	0.00884341	0.0502512	40768491	ATCCCCACCACCAAACAACTCCTCCTTCTTAAACATTATTAAATACTTCC	NA		II			TTTCCTTCTGTGAGTTTACAGAATGGTTTGGTTAGGATGGCAAAACCTGGTATCCAAAGG[CG]GAAGTATCCAACAATGCCTAAGAAGGAGGAGTTGTTTGGTGGTGGGGATTGGAGTTTGGG	37	TCCCCACCACCAAACAACTCCTCCTTCTTAGGCATTGTTGGATACTTCCG	6	68652416	F			NA	NA						low-CpG:68652135-68652592		NA				NA
cg23699775	6	68595547	q	BAI3	IGR	open sea	IGR - open sea	0	0	901	50	68594646	68596715	2070	68595425	68596644	1220	0.0027445	0.000962276	0.087317	38656469	CCCTCCTTTTACTCTATAAAAAAAACCCTAAAAACAACCCCCACTCTAAC	NA		II			TATAGCGTAGCCCTGCATGTCTGCTGTGTGAAGGAAGAAGGGTTGAGAGGAGTTGGGGAG[CG]CTAGAGTGGGGGCTGTCTCTAGGGCCTTTTTTACAGAGTAAAAGGAGGGGCAAGGGAAGG	37	CCTCCTTTTACTCTGTAAAAAAGGCCCTAGAGACAGCCCCCACTCTAGCG	6	68652268	F			NA	NA						low-CpG:68652135-68652592		NA				NA
cg02382426	11	8954606	p	C11orf16	TSS200	open sea	TSS200 - open sea	0	0	26	72	8954459	8954623	165	8954541	8954606	66	0.00161361	0.022503	0.0123504	46702453	ACAACCTAAAAACACTATCATCTATAACCAATAAATACACCAAACATACA	50781453	ACAACCTAAAAACGCTATCGTCTATAACCAATAAATACACCGAACATACG	I	A	Red	GTTACCATGGGTGCAGCCTGGGGACGCTGTCGTCTGTGGCCAGTGAGTGCACCGAGCATG[CG]GAGAGGGGGACAGGAGGCCTTGGGAGGTAGGGGTGGGGCAGGAAGTGATGGGGGAGGGGG	37	GCAGCCTGGGGACGCTGTCGTCTGTGGCCAGTGAGTGCACCGAGCATGCG	11	8911182	R			NA	NA	C11orf16	NM_020643	TSS200					TRUE				NA
cg22030047	11	8954541	p	C11orf16	1stExon	open sea	1stExon - open sea	0	0	82	72	8954459	8954623	165	8954541	8954606	66	0.00161361	0.0276412	0.02303	12674387	TCTAACAATTAAAACTCAAAATCTCAACCCAACCRACTCCTAATTACCAC	NA		II			CTCAGGCTCCTTCTGACAGTTGGGGCTCAGGGTCTCAGCCCAACCGACTCCTGGTTGCCA[CG]CCGGTTACCATGGGTGCAGCCTGGGGACGCTGTCGTCTGTGGCCAGTGAGTGCACCGAGC	37	CTGACAGTTGGGGCTCAGGGTCTCAGCCCAACCGACTCCTGGTTGCCACG	11	8911117	R			NA	NA	C11orf16;C11orf16	NM_020643;NM_020643	1stExon;5'UTR					TRUE				NA
cg03067403	11	8954598	p	C11orf16	TSS200	open sea	TSS200 - open sea	0	0	26	72	8954459	8954623	165	8954541	8954606	66	0.00161361	0.0185431	0.0267283	16740431	ACCATAAATACAACCTAAAAACRCTATCRTCTATAACCAATAAATACACC	NA		II			CCACGCCGGTTACCATGGGTGCAGCCTGGGGACGCTGTCGTCTGTGGCCAGTGAGTGCAC[CG]AGCATGCGGAGAGGGGGACAGGAGGCCTTGGGAGGTAGGGGTGGGGCAGGAAGTGATGGG	37	CGGTGCACTCACTGGCCACAGACGACAGCGTCCCCAGGCTGCACCCATGG	11	8911174	R			NA	NA	C11orf16	NM_020643	TSS200					TRUE				NA
cg14846965	18	13611481	p	C18orf1	TSS200	open sea	TSS200 - open sea	0	0	26	96	13611258	13611512	255	13611370	13611489	120	0.00375997	0.013665	0.0199476	23679436	CAAACTCACAACCTACCCTAAATTTTCTTCACACAACCTAAAAACATCCA	19777510	CAAACTCGCAACCTACCCTAAATTTTCTTCACACAACCTAAAAACATCCG	I	A	Red	TGAAAACTGCGACAGACTCGCAGCCTGCCCTGAATTTTCTTCACACAGCCTGGGGGCATC[CG]AATGCACGGGAGATGTTTTACACTCAGATGAAACAAACTGTTTAGACCTCGGGGAAAAGA	37	CGGATGCCCCCAGGCTGTGTGAAGAAAATTCAGGGCAGGCTGCGAGTCTG	18	13601481	R			NA	NA	C18orf1;C18orf1;C18orf1;C18orf1	NM_001003674;NM_181481;NM_181482;NM_001003675	TSS200;Body;Body;TSS200					TRUE		18:13611356-13611575	Promoter_Associated	TRUE
cg25374649	18	13611400	p	C18orf1	TSS1500	open sea	TSS1500 - open sea	0	0	112	96	13611258	13611512	255	13611370	13611489	120	0.00375997	0.0354655	0.0221515	50638354	AAACAAACTACRAATCTATCRCAATTTTCAAAAAAAATCACRAAATAACC	NA		II			GGCAGTGCTTGTGGTGGGGGTTATTTGCAGCGTTACCATGGCAGGCTGCCCTTTCCACCA[CG]GCCACCCCGTGATTTTCTCTGAAAACTGCGACAGACTCGCAGCCTGCCCTGAATTTTCTT	37	CGGCCACCCCGTGATTTTCTCTGAAAACTGCGACAGACTCGCAGCCTGCC	18	13601400	F	rs1940910		NA	NA	C18orf1;C18orf1;C18orf1;C18orf1	NM_001003675;NM_181481;NM_181482;NM_001003674	TSS1500;Body;Body;TSS1500					TRUE		18:13611356-13611575	Promoter_Associated	TRUE
cg14825976	18	13611370	p	C18orf1	TSS1500	open sea	TSS1500 - open sea	0	0	112	96	13611258	13611512	255	13611370	13611489	120	0.00375997	0.0127156	0.036605	18770425	AAAACTATTCTAAACTCCCRACAATACTTATAATAAAAATTATTTACAAC	NA		II			AAGGAAAAACAAAGGCTATTCTGGGCTCCCGGCAGTGCTTGTGGTGGGGGTTATTTGCAG[CG]TTACCATGGCAGGCTGCCCTTTCCACCACGGCCACCCCGTGATTTTCTCTGAAAACTGCG	37	CGCTGCAAATAACCCCCACCACAAGCACTGCCGGGAGCCCAGAATAGCCT	18	13601370	R			NA	NA	C18orf1;C18orf1;C18orf1;C18orf1	NM_001003675;NM_181481;NM_181482;NM_001003674	TSS1500;Body;Body;TSS1500					TRUE		18:13611356-13611575	Promoter_Associated	TRUE
cg02930963	21	46378243	q	C21orf70	Body	shore	Body - shore	0	0	147	107	46378096	46378390	295	46378243	46378368	126	0.000477492	0.0373377	0.0585273	41677500	ACAAAAACATCCCATAAATACAACAAAAATACCAACTTAAAAAAAAACCA	13760397	ACAAAAACGTCCCGTAAATACAACAAAAATACCAACTTAAAAAAAAACCG	I	A	Red	CCCAGGACAGTAGCAGCTCCCGACACCCTTGCTTGAGGCCCAGCATCTGCACTCCCAGCC[CG]GCCCTCCTCCAAGCTGGCATTTCTGCTGCACCCACGGGACGCTCCTGTGCTTCCGCAGCA	37	CGGCCCTCCTCCAAGCTGGCATTTCTGCTGCACCCACGGGACGCTCCTGT	21	45202671	F			NA	NA	C21orf70	NM_058190	Body	chr21:46378278-46378645	N_Shore			NA	21:45202318-45203057			NA
cg01314391	21	46378368	q	C21orf70	Body	island	Body - island	0	0	79	107	46378096	46378390	295	46378243	46378368	126	0.000477492	0.0162876	0.0718768	26795323	ACAAAACAAATAAACRCACCCCACCCTATAATAAAAACAATATAAAATCC	NA		II			GCGAGAGCTGTGGTGTGCTGGCCTTGTCGTAGGTAAGTTTAGAAACCGGAGCAGCTCGAG[CG]GACTTCACACTGTCCCCACCACAGGGTGGGGTGCGCCCACCTGCCCTGTCCATGTGGCCT	37	CAGGGCAGGTGGGCGCACCCCACCCTGTGGTGGGGACAGTGTGAAGTCCG	21	45202796	F	rs61103857		NA	NA	C21orf70	NM_058190	Body	chr21:46378278-46378645	Island			NA	21:45202318-45203057			NA
cg10007534	21	46378354	q	C21orf70	Body	island	Body - island	0	0	79	107	46378096	46378390	295	46378243	46378368	126	0.000477492	0.0168729	0.0834541	16680486	CAACAAAAACTATAATATACTAACCTTATCATAAATAAATTTAAAAACCA	20608429	CGACGAAAACTATAATATACTAACCTTATCGTAAATAAATTTAAAAACCG	I	A	Red	CTTCCGCAGCACCGGCGAGAGCTGTGGTGTGCTGGCCTTGTCGTAGGTAAGTTTAGAAAC[CG]GAGCAGCTCGAGCGGACTTCACACTGTCCCCACCACAGGGTGGGGTGCGCCCACCTGCCC	37	CGGCGAGAGCTGTGGTGTGCTGGCCTTGTCGTAGGTAAGTTTAGAAACCG	21	45202782	R			NA	NA	C21orf70	NM_058190	Body	chr21:46378278-46378645	Island			NA	21:45202318-45203057			NA
cg01663469	3	119421667	q	C3orf15	TSS1500	shore	TSS1500 - shore	0	0	64	15	119421540	119421731	192	119421604	119421667	64	1.35647e-05	0.00271701	0.0264779	21708442	ATATAACTAACAAATCAATAACTTAAAAATAACTTTCTCCCAACCTCCCC	NA		II			GAGGCTACGAGGTGTAACTGGCAAATCAATGACTTAAGAGTAGCTTTCTCCCAGCCTCCC[CG]CTGGCTCTGGAGTATAGAGGGAAGCCAGCCTTTTCCTCCCCCATCCTGCCCCTCCCCTCT	37	CGGGGAGGCTGGGAGAAAGCTACTCTTAAGTCATTGATTTGCCAGTTACA	3	120904357	R			NA	TRUE	C3orf15	NM_033364	TSS1500	chr3:119421855-119422334	N_Shore			TRUE		3:119421458-119422164	Unclassified	NA
cg25955359	3	119421614	q	C3orf15	TSS1500	shore	TSS1500 - shore	0	0	64	15	119421540	119421731	192	119421604	119421667	64	1.35647e-05	0.00496387	0.0496363	67742341	CAATTATTCTAAAAAATTCTAAAATCTCCCAAAAATTTCCRAAAAACTAC	NA		II			GGGGAGGCACCCAATTATTCTAGAAGGTTCTGAGATCTCCCAGGGATTTCCGAGAGGCTA[CG]AGGTGTAACTGGCAAATCAATGACTTAAGAGTAGCTTTCTCCCAGCCTCCCCGCTGGCTC	37	AATTATTCTAGAAGGTTCTGAGATCTCCCAGGGATTTCCGAGAGGCTACG	3	120904304	R			NA	NA	C3orf15	NM_033364	TSS1500	chr3:119421855-119422334	N_Shore			TRUE		3:119421458-119422164	Unclassified	TRUE
cg24514773	3	119421604	q	C3orf15	TSS1500	shore	TSS1500 - shore	0	0	64	15	119421540	119421731	192	119421604	119421667	64	1.35647e-05	0.00377997	0.0874613	39750315	AAAAACTACTCTTAAATCATTAATTTACCAATTACACCTCRTAACCTCTC	NA		II			GGGGAGGGGCGGGGAGGCACCCAATTATTCTAGAAGGTTCTGAGATCTCCCAGGGATTTC[CG]AGAGGCTACGAGGTGTAACTGGCAAATCAATGACTTAAGAGTAGCTTTCTCCCAGCCTCC	37	AAAGCTACTCTTAAGTCATTGATTTGCCAGTTACACCTCGTAGCCTCTCG	3	120904294	F			NA	NA	C3orf15	NM_033364	TSS1500	chr3:119421855-119422334	N_Shore			TRUE		3:119421458-119422164	Unclassified	TRUE
cg27023743	6	31628294	p	C6orf47	5'UTR	shore	5'UTR - shore	0	0	117	37	31628079	31628658	580	31628156	31628649	494	3.20728e-11	0.0234523	0.0457814	24759467	CAATCRAACCACTTTATAAAAATCATAACCCTCTAAATCAAAAAACRAAC	NA		II			AATAGGAATTCTCTTTGTTAGGAGGTGGAATGAAAGTGTCCAGCAAACTCCAGCCAGCAG[CG]TTCGTCCCTTGATTTAGAGGGCTATGATTTCTACAAAGTGGCCCGACTGGCCCGCGAACA	37	AGTCGGGCCACTTTGTAGAAATCATAGCCCTCTAAATCAAGGGACGAACG	6	31736273	F			NA	NA	C6orf47;C6orf47	NM_021184;NM_021184	5'UTR;1stExon	chr6:31628338-31628658	N_Shore			NA		6:31627694-31628805	Promoter_Associated	TRUE
cg08482670	6	31628298	p	C6orf47	5'UTR	shore	5'UTR - shore	0	0	117	37	31628079	31628658	580	31628156	31628649	494	3.20728e-11	0.0180848	0.0508666	43663304	RAACCAATCRAACCACTTTATAAAAATCATAACCCTCTAAATCAAAAAAC	NA		II			GGAATTCTCTTTGTTAGGAGGTGGAATGAAAGTGTCCAGCAAACTCCAGCCAGCAGCGTT[CG]TCCCTTGATTTAGAGGGCTATGATTTCTACAAAGTGGCCCGACTGGCCCGCGAACACGCA	37	CGTCCCTTGATTTAGAGGGCTATGATTTCTACAAAGTGGCCCGACTGGCC	6	31736277	F			NA	NA	C6orf47;C6orf47	NM_021184;NM_021184	5'UTR;1stExon	chr6:31628338-31628658	N_Shore			NA		6:31627694-31628805	Promoter_Associated	TRUE
cg12226346	6	31628196	p	C6orf47	5'UTR	shore	5'UTR - shore	0	0	117	37	31628079	31628658	580	31628156	31628649	494	3.20728e-11	0.0248645	0.0562975	37753407	AAAAATTCCTATTCCTTAAAATCCCTTAAAACAACAATTAAAAACTACAC	NA		II			CAGTGCTCCATCCAATAAAGCGGGCAGGAAGGTGGCCCCAGGTCCTAGGTGCTCCTGGAT[CG]TGTAGTCTTTAACTGCTGCCCCAAGGGACCTCAAGGAATAGGAATTCTCTTTGTTAGGAG	37	CGTGTAGTCTTTAACTGCTGCCCCAAGGGACCTCAAGGAATAGGAATTCT	6	31736175	F	rs28732157		NA	NA	C6orf47;C6orf47	NM_021184;NM_021184	5'UTR;1stExon	chr6:31628338-31628658	N_Shore			NA		6:31627694-31628805	Promoter_Associated	NA
cg22484599	6	31628369	p	C6orf47	5'UTR	island	5'UTR - island	0	0	50	37	31628079	31628658	580	31628156	31628649	494	3.20728e-11	0.0341297	0.0616575	70789349	TCRTAACTAAAAATCTCTAAAAACATCTTAATTCTAACCTTATAAAAACC	NA		II			TTAGAGGGCTATGATTTCTACAAAGTGGCCCGACTGGCCCGCGAACACGCAGCAGAGACG[CG]GCCTCCACAAGGTCAGAACTAAGATGTCCTCAGAGATCCCCAGTTACGAAGCAAAGCGCG	37	CGGCCTCCACAAGGTCAGAACTAAGATGTCCTCAGAGATCCCCAGTTACG	6	31736348	F			NA	NA	C6orf47;C6orf47	NM_021184;NM_021184	5'UTR;1stExon	chr6:31628338-31628658	Island			NA	6:31736318-31736637	6:31627694-31628805	Promoter_Associated	TRUE
cg24920145	6	31628350	p	C6orf47	5'UTR	island	5'UTR - island	0	0	50	37	31628079	31628658	580	31628156	31628649	494	3.20728e-11	0.0360685	0.0809128	56636386	AAAACATCTTAATTCTAACCTTATAAAAACCRCRTCTCTACTACRTATTC	NA		II			GCAGCGTTCGTCCCTTGATTTAGAGGGCTATGATTTCTACAAAGTGGCCCGACTGGCCCG[CG]AACACGCAGCAGAGACGCGGCCTCCACAAGGTCAGAACTAAGATGTCCTCAGAGATCCCC	37	GGACATCTTAGTTCTGACCTTGTGGAGGCCGCGTCTCTGCTGCGTGTTCG	6	31736329	F			NA	NA	C6orf47;C6orf47	NM_021184;NM_021184	5'UTR;1stExon	chr6:31628338-31628658	Island			NA	6:31736318-31736637	6:31627694-31628805	Promoter_Associated	TRUE
cg26010908	6	31628367	p	C6orf47	5'UTR	island	5'UTR - island	0	0	50	37	31628079	31628658	580	31628156	31628649	494	3.20728e-11	0.0270347	0.0823652	55695432	RTAACTAAAAATCTCTAAAAACATCTTAATTCTAACCTTATAAAAACCRC	NA		II			ATTTAGAGGGCTATGATTTCTACAAAGTGGCCCGACTGGCCCGCGAACACGCAGCAGAGA[CG]CGGCCTCCACAAGGTCAGAACTAAGATGTCCTCAGAGATCCCCAGTTACGAAGCAAAGCG	37	CGCGGCCTCCACAAGGTCAGAACTAAGATGTCCTCAGAGATCCCCAGTTA	6	31736346	F			NA	NA	C6orf47;C6orf47	NM_021184;NM_021184	5'UTR;1stExon	chr6:31628338-31628658	Island			NA	6:31736318-31736637	6:31627694-31628805	Promoter_Associated	TRUE
cg01709348	6	31628417	p	C6orf47	5'UTR	island	5'UTR - island	0	0	50	37	31628079	31628658	580	31628156	31628649	494	3.20728e-11	0.0431214	0.0869939	66600452	RCRACCTCCACAAAATCAAAACTAAAATATCCTCAAAAATCCCCAATTAC	NA		II			GCAGCAGAGACGCGGCCTCCACAAGGTCAGAACTAAGATGTCCTCAGAGATCCCCAGTTA[CG]AAGCAAAGCGCGGGCCTACTTCGGGACCTACGCGTCCGGGCGCTGTGCGCGGGGACCGCT	37	CGGCCTCCACAAGGTCAGAACTAAGATGTCCTCAGAGATCCCCAGTTACG	6	31736396	R			NA	NA	C6orf47;C6orf47	NM_021184;NM_021184	5'UTR;1stExon	chr6:31628338-31628658	Island			NA	6:31736318-31736637	6:31627694-31628805	Promoter_Associated	TRUE
cg11045165	6	31628348	p	C6orf47	5'UTR	island	5'UTR - island	0	0	50	37	31628079	31628658	580	31628156	31628649	494	3.20728e-11	0.0378867	0.0899732	51734348	RTCCCTTAATTTAAAAAACTATAATTTCTACAAAATAACCCRACTAACCC	NA		II			CAGCAGCGTTCGTCCCTTGATTTAGAGGGCTATGATTTCTACAAAGTGGCCCGACTGGCC[CG]CGAACACGCAGCAGAGACGCGGCCTCCACAAGGTCAGAACTAAGATGTCCTCAGAGATCC	37	CGGGCCAGTCGGGCCACTTTGTAGAAATCATAGCCCTCTAAATCAAGGGA	6	31736327	R			NA	NA	C6orf47;C6orf47	NM_021184;NM_021184	5'UTR;1stExon	chr6:31628338-31628658	Island			NA	6:31736318-31736637	6:31627694-31628805	Promoter_Associated	TRUE
cg16842485	6	31628639	p	C6orf47	TSS200	island	TSS200 - island	0	0	9	37	31628079	31628658	580	31628156	31628649	494	3.20728e-11	0.0352041	0.106312	61666405	TTATATTAAAATCCTAATCCTTACTAATCTCAATTTAACAATCCAACACA	69733431	TTATATTAAAATCCTAATCCTTACTAATCTCGATTTAACGATCCGACGCG	I	C	Grn	CGCAGCTCATGGGGCGGACCCTGCGAATAGACCGCCCCCGTATACCCCGCGCTGTCTGTG[CG]CGCCGGACCGCCAAACCGAGATTAGCAAGGACCAGGACCTTAATATAAACCCAGCTCCCC	37	CGCGCCGGACCGCCAAACCGAGATTAGCAAGGACCAGGACCTTAATATAA	6	31736618	F			NA	TRUE	C6orf47	NM_021184	TSS200	chr6:31628338-31628658	Island			NA	6:31736318-31736637	6:31627694-31628805	Promoter_Associated	NA
cg09859091	6	31628644	p	C6orf47	TSS200	island	TSS200 - island	0	0	9	37	31628079	31628658	580	31628156	31628649	494	3.20728e-11	0.0492936	0.109551	51718380	CTAAATTTATATTAAAATCCTAATCCTTACTAATCTCRATTTAACRATCC	NA		II			CTCATGGGGCGGACCCTGCGAATAGACCGCCCCCGTATACCCCGCGCTGTCTGTGCGCGC[CG]GACCGCCAAACCGAGATTAGCAAGGACCAGGACCTTAATATAAACCCAGCTCCCCATTTT	37	TGGGTTTATATTAAGGTCCTGGTCCTTGCTAATCTCGGTTTGGCGGTCCG	6	31736623	F			NA	NA	C6orf47	NM_021184	TSS200	chr6:31628338-31628658	Island			NA	6:31736318-31736637	6:31627694-31628805	Promoter_Associated	TRUE
cg12388764	6	31628649	p	C6orf47	TSS200	island	TSS200 - island	0	0	9	37	31628079	31628658	580	31628156	31628649	494	3.20728e-11	0.0393795	0.117872	60760350	AAAAACTAAATTTATATTAAAATCCTAATCCTTACTAATCTCRATTTAAC	NA		II			GGGGCGGACCCTGCGAATAGACCGCCCCCGTATACCCCGCGCTGTCTGTGCGCGCCGGAC[CG]CCAAACCGAGATTAGCAAGGACCAGGACCTTAATATAAACCCAGCTCCCCATTTTCCCGG	37	CGCCAAACCGAGATTAGCAAGGACCAGGACCTTAATATAAACCCAGCTCC	6	31736628	F			NA	NA	C6orf47	NM_021184	TSS200	chr6:31628338-31628658	Island			NA	6:31736318-31736637	6:31627694-31628805	Promoter_Associated	TRUE
cg11212624	6	31628641	p	C6orf47	TSS200	island	TSS200 - island	0	0	9	37	31628079	31628658	580	31628156	31628649	494	3.20728e-11	0.0327528	0.1191	35686419	AATTTATATTAAAATCCTAATCCTTACTAATCTCRATTTAACRATCCRAC	NA		II			CAGCTCATGGGGCGGACCCTGCGAATAGACCGCCCCCGTATACCCCGCGCTGTCTGTGCG[CG]CCGGACCGCCAAACCGAGATTAGCAAGGACCAGGACCTTAATATAAACCCAGCTCCCCAT	37	CGCCGGACCGCCAAACCGAGATTAGCAAGGACCAGGACCTTAATATAAAC	6	31736620	F			NA	NA	C6orf47	NM_021184	TSS200	chr6:31628338-31628658	Island			NA	6:31736318-31736637	6:31627694-31628805	Promoter_Associated	TRUE
cg02058408	17	20687681	p	CCDC144NL	IGR	island	IGR - island	0	0	83	92	20687598	20687844	247	20687681	20687761	81	0.00052193	0.0184719	-0.123679	20630471	CTTTTATTAACTACCAAACAAAAACAACATACACAAAATTAACTAACACA	73725428	CTTTTATTAACTACCAAACAAAAACAACGTACGCGAAATTAACTAACGCG	I	A	Red	GCCGCGAGCCTCGGCCTCTGTCTCCTCCCCTTCCAGCCCTCACCTCCACGCGGGACCGCT[CG]CGCCAGTCAACTCCGCGCACGTTGCCCCTGCTTGGCAGCCAATAAAAGGGGGCTGAGGAA	37	CGCGCCAGTCAACTCCGCGCACGTTGCCCCTGCTTGGCAGCCAATAAAAG	17	20628273	F	rs9891975		NA	NA				chr17:20687569-20687913	Island	high-CpG:20628155-20628346		NA	17:20628177-20628666			TRUE
cg08613577	17	20687698	p	CCDC144NL	IGR	island	IGR - island	0	0	83	92	20687598	20687844	247	20687681	20687761	81	0.00052193	0.0193012	-0.066274	38600454	CRATATTTCCTCAACCCCCTTTTATTAACTACCAAACAAAAACAACRTAC	NA		II			CTGTCTCCTCCCCTTCCAGCCCTCACCTCCACGCGGGACCGCTCGCGCCAGTCAACTCCG[CG]CACGTTGCCCCTGCTTGGCAGCCAATAAAAGGGGGCTGAGGAAATACCGGACACGGTCAC	37	GGTATTTCCTCAGCCCCCTTTTATTGGCTGCCAAGCAGGGGCAACGTGCG	17	20628290	F	rs9891975		NA	NA				chr17:20687569-20687913	Island	high-CpG:20628155-20628346		NA	17:20628177-20628666			TRUE
cg20565374	17	20687761	p	CCDC144NL	IGR	island	IGR - island	0	0	83	92	20687598	20687844	247	20687681	20687761	81	0.00052193	0.0323507	-0.0649695	63641478	AATACATAAAAATACCCAATCCAAAAATTTAAAAACTAAAACTAACAACA	47679450	GATACGTAAAAATACCCGATCCGAAAATTTAAAAACTAAAACTAACAACG	I	A	Red	ACGTTGCCCCTGCTTGGCAGCCAATAAAAGGGGGCTGAGGAAATACCGGACACGGTCACC[CG]TTGCCAGCTCTAGCCTTTAAATTCCCGGATCGGGCACCTCCACGCACCGCGGCTAGCGCC	37	GGTGCGTGGAGGTGCCCGATCCGGGAATTTAAAGGCTAGAGCTGGCAACG	17	20628353	F			NA	NA				chr17:20687569-20687913	Island			NA	17:20628177-20628666			TRUE
cg03098012	10	13043986	p	CCDC3	TSS1500	shore	TSS1500 - shore	0	0	64	68	13043869	13044050	182	13043878	13043986	109	0.000205276	0.0221123	0.0793488	43639422	CACAATAAACATAATCCAAACTTACCAAACATAAAACCTATTTACAAACA	70729470	CACGATAAACGTAATCCGAACTTACCAAACGTAAAACCTATTTACAAACG	I	C	Grn	CTCCTGGCGCCCCACGATGGACGTGGTCCGAGCTTGCCAGGCGTAAAGCCTGTTTGCAAA[CG]CAAGGCATTCATTAAAGAATGACTCTTAATTTGCACGATTACTGCCTAAGTTTTTACATT	37	CACGATGGACGTGGTCCGAGCTTGCCAGGCGTAAAGCCTGTTTGCAAACG	10	13083992	R			NA	NA	CCDC3	NM_031455	TSS1500	chr10:13043094-13043781	S_Shore		DMR	NA				TRUE
cg20647888	10	13043954	p	CCDC3	TSS1500	shore	TSS1500 - shore	0	0	64	68	13043869	13044050	182	13043878	13043986	109	0.000205276	0.0290495	0.0957518	54693430	CTTTAATAAATACCTTACRTTTACAAACAAACTTTACRCCTAACAAACTC	NA		II			CAGCCCTGAATTGGGGACAGTGGCCCAGCAATCTCCTGGCGCCCCACGATGGACGTGGTC[CG]AGCTTGCCAGGCGTAAAGCCTGTTTGCAAACGCAAGGCATTCATTAAAGAATGACTCTTA	37	TTTAATGAATGCCTTGCGTTTGCAAACAGGCTTTACGCCTGGCAAGCTCG	10	13083960	F			NA	TRUE	CCDC3	NM_031455	TSS1500	chr10:13043094-13043781	S_Shore		DMR	NA	10:13083113-13083974			TRUE
cg24371910	10	13043933	p	CCDC3	TSS1500	shore	TSS1500 - shore	0	0	64	68	13043869	13044050	182	13043878	13043986	109	0.000205276	0.013994	0.119948	73704422	CRCCRAAACCCAACCCTAAATTAAAAACAATAACCCAACAATCTCCTAAC	NA		II			GAACGCGGGGACGCCGGGACCCAGCCCTGAATTGGGGACAGTGGCCCAGCAATCTCCTGG[CG]CCCCACGATGGACGTGGTCCGAGCTTGCCAGGCGTAAAGCCTGTTTGCAAACGCAAGGCA	37	GCCGGGACCCAGCCCTGAATTGGGGACAGTGGCCCAGCAATCTCCTGGCG	10	13083939	R			NA	NA	CCDC3	NM_031455	TSS1500	chr10:13043094-13043781	S_Shore		DMR	NA	10:13083113-13083974			TRUE
cg21114773	18	12254452	p	CIDEA	Body	island	Body - island	0	0	79	95	12254373	12254645	273	12254377	12254566	190	1.44303e-07	0.000843254	-0.119463	72616389	AAAACACACAAAAAAATATAAAACCACCAAACACAAAACAATTAAAAACA	23771457	AAAACGCACAAAAAAATATAAAACCACCGAACGCAAAACGATTAAAAACG	I	C	Grn	GCCCGGGACTATGCAGGAGCCCTCATCAGGCGAGTGCCCCGCGTCCCCCTGATTGCCGTG[CG]CTTCCAATCGCCTTGCGTTCGGTGGCCTCATATTCCCCTGTGCGCCTCTAGTACCGTACC	37	GAGGCGCACAGGGGAATATGAGGCCACCGAACGCAAGGCGATTGGAAGCG	18	12244452	F			NA	NA	CIDEA;CIDEA	NM_001279;NM_198289	Body;TSS200	chr18:12254147-12255089	Island			TRUE	18:12243567-12245089			TRUE
cg16727201	18	12254556	p	CIDEA	Body	island	Body - island	0	0	79	95	12254373	12254645	273	12254377	12254566	190	1.44303e-07	0.0234819	-0.119133	19611387	TAAACAACTTAAACACCAATAAAACAAATAAATATATACACAAAATCACA	35763508	TAAACGACTTAAACACCAATAAAACGAATAAATATATACGCGAAATCGCG	I	A	Red	CGCCTCTAGTACCGTACCCCGCTCCCTTCAGCCCCCTGCTCCCCGCATTCTCTTGCGCTC[CG]CGACCCCGCGCACACACCCATCCGCCCCACTGGTGCCCAAGCCGTCCAGCCGCGCCCGCG	37	CGCGACCCCGCGCACACACCCATCCGCCCCACTGGTGCCCAAGCCGTCCA	18	12244556	F	rs71172063	rs71369912	NA	NA	CIDEA;CIDEA	NM_001279;NM_198289	Body;TSS200	chr18:12254147-12255089	Island		DMR	TRUE	18:12243567-12245089			TRUE
cg17991823	18	12254473	p	CIDEA	Body	island	Body - island	0	0	79	95	12254373	12254645	273	12254377	12254566	190	1.44303e-07	0.00936921	-0.0991696	67778372	AAAAAACAAAATACAATACTAAAAACACACAAAAAAATATAAAACCACCA	47763419	AAAAAACGAAATACGATACTAAAAACGCACAAAAAAATATAAAACCACCG	I	A	Red	CTCATCAGGCGAGTGCCCCGCGTCCCCCTGATTGCCGTGCGCTTCCAATCGCCTTGCGTT[CG]GTGGCCTCATATTCCCCTGTGCGCCTCTAGTACCGTACCCCGCTCCCTTCAGCCCCCTGC	37	CGGTGGCCTCATATTCCCCTGTGCGCCTCTAGTACCGTACCCCGCTCCCT	18	12244473	F			NA	NA	CIDEA;CIDEA	NM_001279;NM_198289	Body;TSS200	chr18:12254147-12255089	Island			TRUE	18:12243567-12245089			TRUE
cg07204280	18	12254551	p	CIDEA	Body	island	Body - island	0	0	79	95	12254373	12254645	273	12254377	12254566	190	1.44303e-07	0.0419309	-0.096834	34645453	AACTTAAACACCAATAAAACAAATAAATATATACACAAAATCACAAAACA	15670464	GACTTAAACACCAATAAAACGAATAAATATATACGCGAAATCGCGAAACG	I	C	Grn	CTGTGCGCCTCTAGTACCGTACCCCGCTCCCTTCAGCCCCCTGCTCCCCGCATTCTCTTG[CG]CTCCGCGACCCCGCGCACACACCCATCCGCCCCACTGGTGCCCAAGCCGTCCAGCCGCGC	37	CGCTCCGCGACCCCGCGCACACACCCATCCGCCCCACTGGTGCCCAAGCC	18	12244551	F	rs71369912		NA	NA	CIDEA;CIDEA	NM_001279;NM_198289	Body;TSS200	chr18:12254147-12255089	Island		DMR	TRUE	18:12243567-12245089			TRUE
cg12395205	18	12254469	p	CIDEA	Body	island	Body - island	0	0	79	95	12254373	12254645	273	12254377	12254566	190	1.44303e-07	0.0182594	-0.0930574	72796361	AACAAAATACAATACTAAAAACACACAAAAAAATATAAAACCACCAAACA	20758360	AACGAAATACGATACTAAAAACGCACAAAAAAATATAAAACCACCGAACG	I	C	Grn	AGCCCTCATCAGGCGAGTGCCCCGCGTCCCCCTGATTGCCGTGCGCTTCCAATCGCCTTG[CG]TTCGGTGGCCTCATATTCCCCTGTGCGCCTCTAGTACCGTACCCCGCTCCCTTCAGCCCC	37	AGCGGGGTACGGTACTAGAGGCGCACAGGGGAATATGAGGCCACCGAACG	18	12244469	F			NA	NA	CIDEA;CIDEA	NM_001279;NM_198289	Body;TSS200	chr18:12254147-12255089	Island			TRUE	18:12243567-12245089			TRUE
cg05700339	18	12254566	p	CIDEA	Body	island	Body - island	0	0	79	95	12254373	12254645	273	12254377	12254566	190	1.44303e-07	0.0138799	-0.0825661	22720343	CAAACACAACTAAACAACTTAAACACCAATAAAACAAATAAATATATACA	23708336	CGAACGCGACTAAACGACTTAAACACCAATAAAACGAATAAATATATACG	I	C	Grn	ACCGTACCCCGCTCCCTTCAGCCCCCTGCTCCCCGCATTCTCTTGCGCTCCGCGACCCCG[CG]CACACACCCATCCGCCCCACTGGTGCCCAAGCCGTCCAGCCGCGCCCGCGGGCAGAGCCC	37	CGGGCGCGGCTGGACGGCTTGGGCACCAGTGGGGCGGATGGGTGTGTGCG	18	12244566	F	rs71172063		NA	NA	CIDEA;CIDEA	NM_001279;NM_198289	Body;TSS200	chr18:12254147-12255089	Island		DMR	TRUE	18:12243567-12245089			TRUE
cg20950011	18	12254377	p	CIDEA	TSS1500	island	TSS1500 - island	0	0	28	95	12254373	12254645	273	12254377	12254566	190	1.44303e-07	0.0433988	-0.0489476	57651423	CTTTAAAAAACTATACAAACAAACAAACCTCCAAACCCRCTAAAAAATCC	NA		II			GGGCCGCCGCACTTTAAGAGGCTGTGCAGGCAGACAGACCTCCAGGCCCGCTAGGGGATC[CG]CGCCATGGAGGCCGCCCGGGACTATGCAGGAGCCCTCATCAGGCGAGTGCCCCGCGTCCC	37	TTTAAGAGGCTGTGCAGGCAGACAGACCTCCAGGCCCGCTAGGGGATCCG	18	12244377	R			NA	TRUE	CIDEA;CIDEA;CIDEA	NM_198289;NM_001279;NM_001279	TSS1500;1stExon;5'UTR	chr18:12254147-12255089	Island			NA	18:12243567-12245089			TRUE
cg13879655	8	27450777	p	CLU	IGR	shore	IGR - shore	0	0	163	62	27450585	27451007	423	27450748	27450844	97	0.000389869	0.0320442	0.0677486	21767404	TTAAAACCACCTATCTATCCTATAACAAACTCTTCCTTTCCAACAACTCA	41640469	TTAAAACCACCTATCTATCCTATAACGAACTCTTCCTTTCCGACAACTCG	I	C	Grn	ACGCTAAAGTGATTGAGGAATGGCACAGAGACGGGAGCGAACCCCCAGGGAGGCACCAGG[CG]AGTTGCCGGAAAGGAAGAGTTCGCTACAGGACAGACAGGTGGTTTCAAACTGGAAGGGAT	37	TTGAAACCACCTGTCTGTCCTGTAGCGAACTCTTCCTTTCCGGCAACTCG	8	27506694	F			NA	NA				chr8:27449751-27450063	S_Shore			NA	8:27506635-27506773			NA
cg24794833	8	27450748	p	CLU	IGR	shore	IGR - shore	0	0	163	62	27450585	27451007	423	27450748	27450844	97	0.000389869	0.0191802	0.0769254	66642336	ACACAACCTACTAATCCCACRCTAAAATAATTAAAAAATAACACAAAAAC	NA		II			ACCTCAACCCTGCACAGCCTGCTAGTCCCACGCTAAAGTGATTGAGGAATGGCACAGAGA[CG]GGAGCGAACCCCCAGGGAGGCACCAGGCGAGTTGCCGGAAAGGAAGAGTTCGCTACAGGA	37	CACAGCCTGCTAGTCCCACGCTAAAGTGATTGAGGAATGGCACAGAGACG	8	27506665	R			NA	NA				chr8:27449751-27450063	S_Shore			NA	8:27506635-27506773			NA
cg04803944	8	27450844	p	CLU	IGR	shore	IGR - shore	0	0	163	62	27450585	27451007	423	27450748	27450844	97	0.000389869	0.012132	0.128069	72804490	RTAACTAATAACCRCAAACCTAAAAATAAAATCTTTCTCRCAAAAAACTC	NA		II			CCGGAAAGGAAGAGTTCGCTACAGGACAGACAGGTGGTTTCAAACTGGAAGGGATGTCTC[CG]AGTCCCCTGCGAGAAAGATCTTATCCTTAGGTCTGCGGTTACTAGTTACGTTACGTTACG	37	TAACTAGTAACCGCAGACCTAAGGATAAGATCTTTCTCGCAGGGGACTCG	8	27506761	F	rs72077498		NA	NA				chr8:27449751-27450063	S_Shore			NA	8:27506635-27506773			NA
cg07143470	6	56111812	p	COL21A1	5'UTR	shore	5'UTR - shore	0	0	117	49	56111791	56112025	235	56111812	56112024	213	0.000863349	0.0139843	-0.102357	60606508	TTTTAACTTCTTAAAAAAATCTCCAACATCCACACATAACACTAAACACA	46636442	TTTTAACTTCTTAAAAAAATCTCCAACGTCCACACGTAACGCTAAACGCG	I	C	Grn	AATGCAGCAGCCGTAAAGAACCTCTGGCCCACTCAACACAGCCCCAGACCCACAGCTCTG[CG]CGCTCAGCGCCACGTGTGGACGCTGGAGACCCTTCCAAGAAGCTAAAAGCTGAGGGTGGG	37	CGCGCTCAGCGCCACGTGTGGACGCTGGAGACCCTTCCAAGAAGCTAAAA	6	56219771	F	rs3857614		NA	NA	COL21A1	NM_030820	5'UTR	chr6:56112188-56112444	N_Shore			TRUE	6:56219771-56219868			NA
cg25383699	6	56111908	p	COL21A1	5'UTR	shore	5'UTR - shore	0	0	117	49	56111791	56112025	235	56111812	56112024	213	0.000863349	0.0450426	-0.0906321	41691367	AAATTCTCTAAATACAAATTCCTACCTTAAAATATTTAACTTCTAAATAC	NA		II			CCAAGAAGCTAAAAGCTGAGGGTGGGGTTGAGCTCAGGGGAGTAAATCAACGCACGTTAT[CG]TACTCAGAAGCCAAACACTCCAAGGCAGGAATCTGCACCCAGAGAACCTCCCAAGATTCA	37	CGTACTCAGAAGCCAAACACTCCAAGGCAGGAATCTGCACCCAGAGAACC	6	56219867	F			NA	NA	COL21A1	NM_030820	5'UTR	chr6:56112188-56112444	N_Shore			TRUE	6:56219771-56219868			NA
cg00684824	6	56112024	p	COL21A1	5'UTR	shore	5'UTR - shore	0	0	117	49	56111791	56112025	235	56111812	56112024	213	0.000863349	0.0398746	-0.0708413	66611469	ATAAAATAACTTTACAAAACAAATCCTAACATCTCAACCTCCAACTAAAC	NA		II			GATTCATTAACATGAAGTAACTTTGCAAGACAAATCCTGACATCTCAGCCTCCAGCTGGG[CG]CGGAATTCACCGAACAGTTCACCAACTGCTTTGGCGCAGGGAGAAGACTGCACCCCCAGG	37	CGCCCAGCTGGAGGCTGAGATGTCAGGATTTGTCTTGCAAAGTTACTTCA	6	56219983	R			NA	NA	COL21A1	NM_030820	5'UTR	chr6:56112188-56112444	N_Shore			TRUE	6:56219983-56220458			NA
cg00837103	20	61447268	q	COL9A3	TSS1500	shore	TSS1500 - shore	0	0	64	105	61447266	61447394	129	61447268	61447394	127	0.000572694	0.0433668	0.0378541	34795463	TTTTAATTTTTAATAAACATAAAACCTCCCTCTATCTCCAAACTAACCAC	NA		II			CCCAGCCGATGTTTTAATTTTTGGTAGACATGAGGCCTCCCTCTGTCTCCAAGCTGGCCA[CG]CCCGGCCGATGTTTCAATTTTTGGTAGAGATGAGGCCTCCCTCTGTCGCCAGGCTGACTG	37	TTTAATTTTTGGTAGACATGAGGCCTCCCTCTGTCTCCAAGCTGGCCACG	20	60917713	R			NA	TRUE	COL9A3	NM_001853	TSS1500	chr20:61447685-61448891	N_Shore			NA		20:61447151-61448870	Unclassified_Cell_type_specific	NA
cg15505615	20	61447369	q	COL9A3	TSS1500	shore	TSS1500 - shore	0	0	64	105	61447266	61447394	129	61447268	61447394	127	0.000572694	0.0459521	0.0555311	35654344	AACTAACTACACCCAACCAAAATACAATACTCCTACTAAACAATTTTACA	42775501	AACTAACTACGCCCGACCAAAATACGATACTCCTACTAAACAATTTTACG	I	C	Grn	CCTCTGTCGCCAGGCTGACTGCGCCCGGCCAGAGTGCGGTGCTCCTGCTGAGCAGTTTTG[CG]CCCACTCCCCTCTCATCCCCTCCCGCCCTTGCTAACTCACAGCATTGCAACAGTCATGAG	37	GGCTGACTGCGCCCGGCCAGAGTGCGGTGCTCCTGCTGAGCAGTTTTGCG	20	60917814	R			NA	NA	COL9A3	NM_001853	TSS1500	chr20:61447685-61448891	N_Shore			NA		20:61447151-61448870	Unclassified_Cell_type_specific	NA
cg27517563	20	61447330	q	COL9A3	TSS1500	shore	TSS1500 - shore	0	0	64	105	61447266	61447394	129	61447268	61447394	127	0.000572694	0.0483556	0.0566399	45782402	AAAAATAAACACAAAACTACTCAACAAAAACACCACACTCTAACCAAACA	45698475	AAAAATAAACGCAAAACTACTCAACAAAAACACCGCACTCTAACCGAACG	I	C	Grn	CCCGGCCGATGTTTCAATTTTTGGTAGAGATGAGGCCTCCCTCTGTCGCCAGGCTGACTG[CG]CCCGGCCAGAGTGCGGTGCTCCTGCTGAGCAGTTTTGCGCCCACTCCCCTCTCATCCCCT	37	CGCCCGGCCAGAGTGCGGTGCTCCTGCTGAGCAGTTTTGCGCCCACTCCC	20	60917775	F			NA	NA	COL9A3	NM_001853	TSS1500	chr20:61447685-61448891	N_Shore			NA		20:61447151-61448870	Unclassified_Cell_type_specific	NA
cg10770023	22	51016644	q	CPT1B	5'UTR	island	5'UTR - island	0	0	50	108	51016554	51016696	143	51016604	51016646	43	0.000287942	0.0345277	-0.0521894	43766336	CCCAAAAACAACAAAAAACAACCTAAAATTAAAAAACATCAACAAAAACA	42610403	CCCAAAAACGACGAAAAACAACCTAAAATTAAAAAACGTCAACGAAAACG	I	C	Grn	AGCTCCAGGAGCCCCAAGGACGGCGAAGGGCAGCCTGGAGTTGGGGGGCGTCAGCGAGGG[CG]CGGGCAGGGGAGAGAGGCGCCCCTGGAAGTGGAGCCGGCCTGGACAGAGGCAGGGTTCGG	37	CCCAAGGACGGCGAAGGGCAGCCTGGAGTTGGGGGGCGTCAGCGAGGGCG	22	49363510	R			NA	NA	CPT1B;CPT1B;CPT1B;CHKB-CPT1B;CPT1B;CPT1B;CPT1B;CPT1B	NM_152246;NM_001145135;NM_001145137;NR_027928;NM_152245;NM_001145136;NM_004377;NM_001145134	5'UTR;5'UTR;TSS200;Body;5'UTR;5'UTR;5'UTR;5'UTR	chr22:51016253-51017020	Island			NA	22:49363077-49363870	22:51016564-51016973	Unclassified_Cell_type_specific	TRUE
cg05156901	22	51016646	q	CPT1B	5'UTR	island	5'UTR - island	0	0	50	108	51016554	51016696	143	51016604	51016646	43	0.000287942	0.0250209	-0.0423497	52660461	CAAAAACAACAAAAAACAACCTAAAATTAAAAAACATCAACAAAAACACA	18795462	CAAAAACGACGAAAAACAACCTAAAATTAAAAAACGTCAACGAAAACGCG	I	A	Red	CTCCAGGAGCCCCAAGGACGGCGAAGGGCAGCCTGGAGTTGGGGGGCGTCAGCGAGGGCG[CG]GGCAGGGGAGAGAGGCGCCCCTGGAAGTGGAGCCGGCCTGGACAGAGGCAGGGTTCGGGA	37	CGCGCCCTCGCTGACGCCCCCCAACTCCAGGCTGCCCTTCGCCGTCCTTG	22	49363512	R			NA	NA	CPT1B;CPT1B;CPT1B;CHKB-CPT1B;CPT1B;CPT1B;CPT1B;CPT1B	NM_152246;NM_001145135;NM_001145137;NR_027928;NM_152245;NM_001145136;NM_004377;NM_001145134	5'UTR;5'UTR;TSS200;Body;5'UTR;5'UTR;5'UTR;5'UTR	chr22:51016253-51017020	Island			NA	22:49363077-49363870	22:51016564-51016973	Unclassified_Cell_type_specific	TRUE
cg19112186	22	51016638	q	CPT1B	5'UTR	island	5'UTR - island	0	0	50	108	51016554	51016696	143	51016604	51016646	43	0.000287942	0.0299052	-0.0382017	30769358	AAAAACCCCAAAAACAACAAAAAACAACCTAAAATTAAAAAACATCAACA	12620359	AAAAACCCCAAAAACGACGAAAAACAACCTAAAATTAAAAAACGTCAACG	I	A	Red	CTTGAAAGCTCCAGGAGCCCCAAGGACGGCGAAGGGCAGCCTGGAGTTGGGGGGCGTCAG[CG]AGGGCGCGGGCAGGGGAGAGAGGCGCCCCTGGAAGTGGAGCCGGCCTGGACAGAGGCAGG	37	CGCTGACGCCCCCCAACTCCAGGCTGCCCTTCGCCGTCCTTGGGGCTCCT	22	49363504	R			NA	NA	CPT1B;CPT1B;CPT1B;CHKB-CPT1B;CPT1B;CPT1B;CPT1B;CPT1B	NM_152246;NM_001145135;NM_001145137;NR_027928;NM_152245;NM_001145136;NM_004377;NM_001145134	5'UTR;5'UTR;TSS200;Body;5'UTR;5'UTR;5'UTR;5'UTR	chr22:51016253-51017020	Island			NA	22:49363077-49363870	22:51016564-51016973	Unclassified_Cell_type_specific	TRUE
cg10490842	22	51016604	q	CPT1B	5'UTR	island	5'UTR - island	0	0	50	108	51016554	51016696	143	51016604	51016646	43	0.000287942	0.0405207	-0.0305432	26659501	ACTATAATACAAAAAATTTAAACCTTAAAAACTCCAAAAACCCCAAAAAC	NA		II			TGGGCACAGCCACTGTGGTGCAGGGGATTTGGGCCTTGAAAGCTCCAGGAGCCCCAAGGA[CG]GCGAAGGGCAGCCTGGAGTTGGGGGGCGTCAGCGAGGGCGCGGGCAGGGGAGAGAGGCGC	37	CTGTGGTGCAGGGGATTTGGGCCTTGAAAGCTCCAGGAGCCCCAAGGACG	22	49363470	R		rs73445517	NA	NA	CPT1B;CPT1B;CPT1B;CHKB-CPT1B;CPT1B;CPT1B;CPT1B;CPT1B	NM_152246;NM_001145135;NM_001145137;NR_027928;NM_152245;NM_001145136;NM_004377;NM_001145134	5'UTR;5'UTR;TSS200;Body;5'UTR;5'UTR;5'UTR;5'UTR	chr22:51016253-51017020	Island			NA	22:49363077-49363870	22:51016564-51016973	Unclassified_Cell_type_specific	TRUE
cg06256858	4	5890289	p	CRMP1	Body	island	Body - island	0	0	79	19	5890279	5890481	203	5890289	5890430	142	0.00027072	0.0104713	-0.0917721	52619485	AAAAAAAAAACACTTCCTAATTCAAACCAAAAAAAACAAATCCAACTTCA	46755396	GAAAAAAAAACGCTTCCTAATTCGAACCGAAAAAAACGAATCCGACTTCG	I	C	Grn	GGAGGGAGAGGCGAGGGCGGGAGGAGGGGGCTGCAGACAGCTCCTCCCGGCGGCGCGGAG[CG]AAGCCGGATTCGCCCCTCTCGGCTCGAACCAGGAAGCGCTTCCCTTCCGATCTCCCACCC	37	GGAAGGGAAGCGCTTCCTGGTTCGAGCCGAGAGGGGCGAATCCGGCTTCG	4	5941190	F			NA	NA	CRMP1;CRMP1;CRMP1	NM_001014809;NM_001313;NM_001313	Body;1stExon;5'UTR	chr4:5889203-5890645	Island	high-CpG:5940897-5941254	DMR	NA	4:5940105-5941535			TRUE
cg00960186	4	5890358	p	CRMP1	Body	island	Body - island	0	0	79	19	5890279	5890481	203	5890289	5890430	142	0.00027072	0.00649952	-0.0587261	38630477	AAAACATATACACAAAACAAAAATCAACAAAACTAAACAAATAAAAAACA	65715369	AAAACGTATACGCAAAACGAAAATCGACGAAACTAAACGAATAAAAAACG	I	A	Red	ATTCGCCCCTCTCGGCTCGAACCAGGAAGCGCTTCCCTTCCGATCTCCCACCCCGCCCCC[CG]CCCCCCACCCGCCCAGCCCCGCCGACCCCCGCCCTGCGCACACGCCCTTGGCGGGCCCTG	37	AGGGCGTGTGCGCAGGGCGGGGGTCGGCGGGGCTGGGCGGGTGGGGGGCG	4	5941259	F			NA	NA	CRMP1;CRMP1	NM_001014809;NM_001313	Body;TSS200	chr4:5889203-5890645	Island		DMR	NA	4:5940105-5941535			TRUE
cg03911502	4	5890402	p	CRMP1	Body	island	Body - island	0	0	79	19	5890279	5890481	203	5890289	5890430	142	0.00027072	0.0129906	-0.0471371	46692455	AAACCATACTCTCTAAATCACAAAAACAAAACCAAAACCCACCAAAAACA	34642333	AAACCATACTCTCTAAATCGCGAAAACGAAACCAAAACCCGCCAAAAACG	I	T	Red	CTCCCACCCCGCCCCCCGCCCCCCACCCGCCCAGCCCCGCCGACCCCCGCCCTGCGCACA[CG]CCCTTGGCGGGCCCTGGCCTCGCTCTCGCGATCCAGAGAGTATGGTTTTCAGGGCTCCTT	37	CGCCCTTGGCGGGCCCTGGCCTCGCTCTCGCGATCCAGAGAGTATGGTTT	4	5941303	F			NA	NA	CRMP1;CRMP1	NM_001014809;NM_001313	Body;TSS200	chr4:5889203-5890645	Island		DMR	NA	4:5940105-5941535			TRUE
cg16106368	4	5890369	p	CRMP1	Body	island	Body - island	0	0	79	19	5890279	5890481	203	5890289	5890430	142	0.00027072	0.0317013	-0.0359259	74629375	AAAACCCACCAAAAACATATACACAAAACAAAAATCAACAAAACTAAACA	20686412	AAAACCCGCCAAAAACGTATACGCAAAACGAAAATCGACGAAACTAAACG	I	A	Red	TCGGCTCGAACCAGGAAGCGCTTCCCTTCCGATCTCCCACCCCGCCCCCCGCCCCCCACC[CG]CCCAGCCCCGCCGACCCCCGCCCTGCGCACACGCCCTTGGCGGGCCCTGGCCTCGCTCTC	37	CGCCCAGCCCCGCCGACCCCCGCCCTGCGCACACGCCCTTGGCGGGCCCT	4	5941270	F			NA	NA	CRMP1;CRMP1	NM_001014809;NM_001313	Body;TSS200	chr4:5889203-5890645	Island		DMR	NA	4:5940105-5941535			TRUE
cg24774306	4	74702713	q	CXCL6	Body	shore	Body - shore	0	0	147	21	74702566	74702875	310	74702621	74702728	108	0.000936037	0.0151561	-0.0683595	59784307	CCAATCATTTTAAAATTTACTCTCAACATAACACATAAACAAATACAACA	26764507	CCAATCGTTTTAAAATTTACTCTCAACGTAACGCGTAAACAAATACAACG	I	C	Grn	GCCCTATAAAAATGTCTTTCTTCCCCAGCTGGTCCTGTCTCTGCTGTGCTGACAGAGCTG[CG]TTGCACTTGTTTACGCGTTACGCTGAGAGTAAACCCCAAAACGATTGGTAAACTGCAGGT	37	CCAATCGTTTTGGGGTTTACTCTCAGCGTAACGCGTAAACAAGTGCAACG	4	74921577	F			NA	NA	CXCL6	NM_002993	Body	chr4:74702420-74702627	S_Shore			NA	4:74921310-74921600			NA
cg24765658	4	74702621	q	CXCL6	Body	island	Body - island	0	0	79	21	74702566	74702875	310	74702621	74702728	108	0.000936037	0.0377309	-0.062464	22725315	CAACRATAAAAACTCCTAACACTAAAATACATCCCAACCTCTACRAAACC	NA		II			GGGCCCCTCGCCAGCGGTGAGAGCTCCTGGCACTGGGGTGCATCCCAGCCTCTGCGGGGC[CG]CTGCGTTCCAGGGAACTCTCCCAGCAACCTGCCCTATAAAAATGTCTTTCTTCCCCAGCT	37	CGGCCCCGCAGAGGCTGGGATGCACCCCAGTGCCAGGAGCTCTCACCGCT	4	74921485	R			NA	NA	CXCL6	NM_002993	Body	chr4:74702420-74702627	Island			NA	4:74921310-74921600			NA
cg25432696	4	74702728	q	CXCL6	Body	shore	Body - shore	0	0	147	21	74702566	74702875	310	74702621	74702728	108	0.000936037	0.0488795	-0.0623398	70785449	AACTAATCCTATCTCTACTATACTAACAAAACTACRTTACACTTATTTAC	NA		II			CTTTCTTCCCCAGCTGGTCCTGTCTCTGCTGTGCTGACAGAGCTGCGTTGCACTTGTTTA[CG]CGTTACGCTGAGAGTAAACCCCAAAACGATTGGTAAACTGCAGGTGTTCCCCGCAGGCCC	37	GCTGGTCCTGTCTCTGCTGTGCTGACAGAGCTGCGTTGCACTTGTTTACG	4	74921592	R			NA	TRUE	CXCL6	NM_002993	Body	chr4:74702420-74702627	S_Shore			NA	4:74921310-74921600			NA
cg25737283	10	533479	p	DIP2C	Body	shelf	Body - shelf	0	0	882	67	532538	534361	1824	532791	533479	689	0.000515592	0.00479794	0.0207847	65693489	CAAAACACAAAACTAACATCTCAACACAAAACCAAAAACCAAATAACACA	40619301	CGAAACACAAAACTAACGTCTCAACACGAAACCAAAAACCAAATAACACG	I	A	Red	TCGTCTCCCCCACGGAACACAAGGCTGACGTCTCAACACGGAGCCAAGAACCAAATGACA[CG]GAACCCGCATCCGCCCATCAATGAGTGTTTTTTTTTTTTTTTTTTTTTTTTTTTTTTGAG	37	CGGAACACAAGGCTGACGTCTCAACACGGAGCCAAGAACCAAATGACACG	10	523479	R			NA	NA	DIP2C	NM_014974	Body	chr10:530713-531099	S_Shelf			NA	10:523349-523487			NA
cg10448724	10	532791	p	DIP2C	Body	shore	Body - shore	0	0	147	67	532538	534361	1824	532791	533479	689	0.000515592	0.0495169	0.0212213	56728457	AACCCTAACAACTACAAAATCTATCATTAACTAAATTAACAAAAACCCCA	56801434	GACCCTAACAACTACAAAATCTATCGTTAACTAAATTAACGAAAACCCCG	I	A	Red	AGGGTTAGACCCCTGCCATCTCATCCCCACCCGCTGGCACAGGAAGCCAAGCCTGGTGGC[CG]GGGCTCTCGTTAACTCAGTCAACGACAGATCCTGCAGCTGCCAGGGCCGGGATGGCCGAC	37	CGGGGCTCTCGTTAACTCAGTCAACGACAGATCCTGCAGCTGCCAGGGCC	10	522791	F			NA	NA	DIP2C	NM_014974	Body	chr10:530713-531099	S_Shore			NA	10:522719-523132			NA
cg11672338	10	533420	p	DIP2C	Body	shelf	Body - shelf	0	0	882	67	532538	534361	1824	532791	533479	689	0.000515592	0.0066765	0.027988	61646410	ATTCTTAACTCCATATTAAAACATCAACCTTATATTCCATAAAAAAAACA	65735445	ATTCTTAACTCCGTATTAAAACGTCAACCTTATATTCCGTAAAAAAAACG	I	A	Red	GGATGCTGCCTCTGCCTCCACGGCTGCCTCCACCAACTCACAGCTCATGATACAGGTTCT[CG]TCTCCCCCACGGAACACAAGGCTGACGTCTCAACACGGAGCCAAGAACCAAATGACACGG	37	CGTCTCCCCCACGGAACACAAGGCTGACGTCTCAACACGGAGCCAAGAAC	10	523420	F			NA	NA	DIP2C	NM_014974	Body	chr10:530713-531099	S_Shelf			NA	10:523349-523487			NA
cg01039092	10	129245398	q	DOCK1	Body	open sea	Body - open sea	0	0	469	70	129244825	129246001	1177	129245294	129245728	435	0.0304812	0.0243073	0.01084	16794418	AATAACAAATATCACACRAACACTAAAACTAAAATATAAAACAAAACATC	NA		II			CAGGGGGCCCGAGCAGGGACAGAAGAGGCCGGGGTGAACATCACCCTTTCTACAGTGGCT[CG]ATGCCTTGCTTCACACTCCAGTTTTAGTGTTCGTGTGATACTTGCTATTCTCTTTCTAGA	37	ATAGCAAGTATCACACGAACACTAAAACTGGAGTGTGAAGCAAGGCATCG	10	129135388	F	rs79757252		NA	NA	DOCK1	NM_001380	Body					NA	10:129135263-129135422			NA
cg04558647	10	129245294	q	DOCK1	Body	open sea	Body - open sea	0	0	469	70	129244825	129246001	1177	129245294	129245728	435	0.0304812	0.0475119	0.0220543	42673493	AAATAACTACAAAAACCTAACTTAACTTCRAAAACAATAACAACAACAAC	NA		II			GATAACTGCAGGGGTGACTGCAGGGGCCTGGCTTGGCTTCGAAAGCAGTAGCAGCAGCAG[CG]GAGACGGTCCTGTGGCACCCAGCTGTTTAACTTCCACCGAGGCAGGGGGCCCGAGCAGGG	37	CGCTGCTGCTGCTACTGCTTTCGAAGCCAAGCCAGGCCCCTGCAGTCACC	10	129135284	R			NA	NA	DOCK1	NM_001380	Body					NA	10:129135263-129135422			NA
cg18685034	10	129245532	q	DOCK1	Body	open sea	Body - open sea	0	0	469	70	129244825	129246001	1177	129245294	129245728	435	0.0304812	0.0180787	0.0365778	29705367	TCCCTCCCAAAAAAACAAACACAACAAAAACACTTCATCTAACAAAAAAC	NA		II			GGAGAGGGTCCCACCCTTTGTGTTCGCTCCCTCCCTGCCCTCATCTGCTCTGTTGACAAA[CG]TTTTCTGCCAGATGAAGTGTTTCTGCTGTGCCTGCCTCTCTGGGAGGGAACGTGGAGCAG	37	CCCTCCCAGAGAGGCAGGCACAGCAGAAACACTTCATCTGGCAGAAAACG	10	129135522	F			NA	NA	DOCK1	NM_001380	Body					NA	10:129135457-129135807			NA
cg02722618	6	31852980	p	EHMT2	Body	shelf	Body - shelf	0	0	882	41	31852098	31854400	2303	31852240	31854351	2112	0.0214887	0.0384217	0.00948757	39677320	TCTAAATCACAATTTCTTCATCTAAAAAATAAAACTAATAAAATCAAACA	68631436	TCTAAATCGCAATTTCTTCATCTAAAAAATAAAACTAATAAAATCGAACG	I	C	Grn	TCACTTAACGTCTCTGGGTCGCAGTTTCTTCATCTAAAAAATGGGACTAGTAGGGTCGGG[CG]CGGTGGCTCATGCCTGTAATCCCAGCACTTTGGGAGGCCGAGGCGGGCGGATCACGAGGT	37	CGCCCGACCCTACTAGTCCCATTTTTTAGATGAAGAAACTGCGACCCAGA	6	31960959	R			NA	NA	EHMT2;EHMT2	NM_006709;NM_025256	Body;Body	chr6:31856896-31857104	N_Shelf			NA				NA
cg06739683	6	31862738	p	EHMT2	Body	shelf	Body - shelf	0	0	882	42	31861609	31863620	2012	31862350	31863472	1123	0.00192772	0.0437089	0.0159342	48712338	AAAATATTAAAATTATAAACAAACCACRCCTAACCTACTATTAAAATTAC	NA		II			CTTGGCCTCTGAAAGTGTTGAGATTATAGGCAAGCCACGCCTGGCCTACTGTTAGGATTA[CG]CTATTATGTTATTATTGTTGTTAATCTCTCACTGTACCTAATTTATAAATTCAATTTTCC	37	AAGTGTTGAGATTATAGGCAAGCCACGCCTGGCCTACTGTTAGGATTACG	6	31970717	R			NA	NA	EHMT2;EHMT2	NM_006709;NM_025256	Body;Body	chr6:31864897-31865419	N_Shelf			NA				NA
cg17013729	6	31853518	p	EHMT2	Body	shelf	Body - shelf	0	0	882	41	31852098	31854400	2303	31852240	31854351	2112	0.0214887	0.0392517	0.0188248	58774467	ATCRCTACTTCTAAAACTTTTAAATAAACAAACTTAAAAAATTTTTATTC	NA		II			AACTGCTACTGTACTTCAGCCTGGGTGACATAGCAAGACCCTGTCTCTTAAAAGAAAAAA[CG]AACAAAAATTTCCTAAGTCTGCCCACTCAAAAGTCCTAGAAGCAGCGACAACCCAATAAC	37	CGAACAAAAATTTCCTAAGTCTGCCCACTCAAAAGTCCTAGAAGCAGCGA	6	31961497	F			NA	NA	EHMT2;EHMT2	NM_006709;NM_025256	Body;Body	chr6:31856896-31857104	N_Shelf			NA				NA
cg27624310	6	31863179	p	EHMT2	Body	shore	Body - shore	0	0	147	42	31861609	31863620	2012	31862350	31863472	1123	0.00192772	0.0384853	0.0236374	65800456	ACTAACTCTAAACACACTACRTAAAAATTAACCCTACTCTAAAAAAAACC	NA		II			TTTTCCTTTGTTATTTCTTCAATCTTTTAAAAAATTTTTATCTTTTTTTTTTTCTTTTTG[CG]GCTCCTTCCAGAGCAGGGCTAACTCCTACGCAGTGTGCCCAGAGTCAGCCTGTTTTTTTT	37	CGGCTCCTTCCAGAGCAGGGCTAACTCCTACGCAGTGTGCCCAGAGTCAG	6	31971158	F	rs17207755		NA	NA	EHMT2;EHMT2	NM_006709;NM_025256	Body;Body	chr6:31864897-31865419	N_Shore			NA				NA
cg01280069	6	31852240	p	EHMT2	Body	open sea	Body - open sea	0	0	469	41	31852098	31854400	2303	31852240	31854351	2112	0.0214887	0.0117725	0.02704	62620451	RAATAACCCRATTTCCCACCCCAAATCRAAACTTACRATTAAATTAAAAC	NA		II			CTTCTCTGTGCGGATGGCCCGATTTCCCACCCCAAGTCGGAGCTTGCGGTTGAGTTGAAG[CG]CAAACCACACGTCGGAGCGCTCGGGAGTCAGGTCCCATGCTGTGTCCCCCTCTTTGTTCC	37	CGCTTCAACTCAACCGCAAGCTCCGACTTGGGGTGGGAAATCGGGCCATC	6	31960219	R			NA	NA	EHMT2;EHMT2	NM_006709;NM_025256	Body;Body					NA	6:31960219-31960521			NA
cg22048274	6	31853428	p	EHMT2	Body	shelf	Body - shelf	0	0	882	41	31852098	31854400	2303	31852240	31854351	2112	0.0214887	0.00450856	0.0336373	20770459	AACTAAAATACAATAACAATTCACAAACAATCATAACTCTCTACAACCTC	NA		II			TGCCTGTAGTCCCAGCTACTCATGTGACTGAGATGGGAGGGTTGCTTGAGCCCAGGATTT[CG]AGGCTGCAGAGAGCTATGACTGTCTGTGAACTGCTACTGTACTTCAGCCTGGGTGACATA	37	CGAGGCTGCAGAGAGCTATGACTGTCTGTGAACTGCTACTGTACTTCAGC	6	31961407	F			NA	NA	EHMT2;EHMT2	NM_006709;NM_025256	Body;Body	chr6:31856896-31857104	N_Shelf			NA				NA
cg09604414	6	31862491	p	EHMT2	Body	shelf	Body - shelf	0	0	882	42	31861609	31863620	2012	31862350	31863472	1123	0.00192772	0.0213187	0.0356874	25693356	TAAAATTATACTATTTTTTTTAAATCTCRCTCTATTACCCAAACTAAACC	NA		II			TGGCATATTGTTAGAATTGTGCTATTTTTTTTGAGTCTCGCTCTGTTGCCCAGGCTGAAC[CG]CAGTGGCGCGATCTTGGCTCACTGCAAGTGATTCTCCTGCCTCAGCCTCTCGACTAGCTG	37	AGAATTGTGCTATTTTTTTTGAGTCTCGCTCTGTTGCCCAGGCTGAACCG	6	31970470	R			NA	NA	EHMT2;EHMT2	NM_006709;NM_025256	Body;Body	chr6:31864897-31865419	N_Shelf			NA				NA
cg14246190	6	31862674	p	EHMT2	Body	shelf	Body - shelf	0	0	882	42	31861609	31863620	2012	31862350	31863472	1123	0.00192772	0.0361656	0.0359952	42641389	AAACCAAACRTAACTTACCTATAATCTCAACACTTTCAAAAACCAAAACC	NA		II			GAGACGGGGTTTGGACATGTTTACCAGGCTGGTCTCGAACTCCTGACCTCAAGTGATTGC[CG]GCCTTGGCCTCTGAAAGTGTTGAGATTATAGGCAAGCCACGCCTGGCCTACTGTTAGGAT	37	CGGCCTTGGCCTCTGAAAGTGTTGAGATTATAGGCAAGCCACGCCTGGCC	6	31970653	F	rs72842437		NA	NA	EHMT2;EHMT2	NM_006709;NM_025256	Body;Body	chr6:31864897-31865419	N_Shelf			NA				NA
cg06426416	4	5710403	p	EVC2	5'UTR	island	5'UTR - island	0	0	50	18	5710322	5710422	101	5710337	5710411	75	0.00110272	0.0404085	-0.0650373	17614321	TTTTCTAAAACAAACACCCRCATCTAAAACTTAACRAACCAAAAAATACC	NA		II			GCCGCCGAAAGTTTTCTGGAACAAACACCCGCATCTGGGGCTTGGCGGGCCAGGAGGTGC[CG]GACGGGCGTGGGAGGGGGAGAGCGAGTTGGCGCGGCCCAGGCGCCCGGCGGCCAGGCCTG	37	CGGCACCTCCTGGCCCGCCAAGCCCCAGATGCGGGTGTTTGTTCCAGAAA	4	5761304	R			NA	NA	EVC2;EVC2	NM_001166136;NM_147127	5'UTR;TSS200	chr4:5709985-5710495	Island		DMR	NA	4:5760580-5761580			TRUE
cg27434509	4	5710337	p	EVC2	5'UTR	island	5'UTR - island	0	0	50	18	5710322	5710422	101	5710337	5710411	75	0.00110272	0.0436199	-0.0589325	48770360	CAAACCCCAAATACAAATATTTATTCCAAAAAACTTTCAACAACAACTCA	32611395	CAAACCCCAAATACGAATATTTATTCCAAAAAACTTTCGACGACGACTCG	I	C	Grn	CCGCCGAGTCGCTGGAGCTTCCGGACCCCAGGCCCGCCCCGCCGCCGAGCATGCTCAGTG[CG]AGCCGCCGCCGAAAGTTTTCTGGAACAAACACCCGCATCTGGGGCTTGGCGGGCCAGGAG	37	CAAGCCCCAGATGCGGGTGTTTGTTCCAGAAAACTTTCGGCGGCGGCTCG	4	5761238	F			NA	NA	EVC2;EVC2	NM_001166136;NM_147127	5'UTR;TSS200	chr4:5709985-5710495	Island			NA	4:5760580-5761580			TRUE
cg17255450	4	5710372	p	EVC2	5'UTR	island	5'UTR - island	0	0	50	18	5710322	5710422	101	5710337	5710411	75	0.00110272	0.0419231	-0.0494286	30800318	AACATACTCAATACAAACCACCACCAAAAATTTTCTAAAACAAACACCCA	11677334	AACATACTCAATACGAACCGCCGCCGAAAATTTTCTAAAACAAACACCCG	I	C	Grn	GCCCCGCCGCCGAGCATGCTCAGTGCGAGCCGCCGCCGAAAGTTTTCTGGAACAAACACC[CG]CATCTGGGGCTTGGCGGGCCAGGAGGTGCCGGACGGGCGTGGGAGGGGGAGAGCGAGTTG	37	CGGGTGTTTGTTCCAGAAAACTTTCGGCGGCGGCTCGCACTGAGCATGCT	4	5761273	R			NA	NA	EVC2;EVC2	NM_001166136;NM_147127	5'UTR;TSS200	chr4:5709985-5710495	Island			NA	4:5760580-5761580			TRUE
cg00429509	2	365132	p	FAM150B	IGR	open sea	IGR - open sea	0	0	901	8	364231	366913	2683	365090	366113	1024	0.00659372	0.00213634	0.0528436	19730460	AAAACCTCRATAAACATAAAACAAATTTAAAAACCTCATCAATCCCATAC	NA		II			CTGGCATCTGAGAAACCTCGATGAGCATAGAGCAGATTTAGAAGCCTCATCAGTCCCATA[CG]GCTGGCCTAGAACAGAGACCGGCGATGACCTAATCCCGGCCAGAGCCGCTCATGTTGCCG	37	AAACCTCGATGAGCATAGAGCAGATTTAGAAGCCTCATCAGTCCCATACG	2	355132	R			NA	NA								NA	2:355054-355233			NA
cg07163640	2	366012	p	FAM150B	IGR	open sea	IGR - open sea	0	0	901	8	364231	366913	2683	365090	366113	1024	0.00659372	0.0497612	0.0629117	13772403	AAAAACACCCACTATATACRTCCCAATAACAACAAAAACTAAACCAAAAC	NA		II			TGGGGGGTCCCAGGGGCACCCACTGTGTGCGTCCCAATAACAGCAGAGACTGAGCCAGGG[CG]GCCGATGTGAGGGGTGGAGTCAGAGGTCAGGTGTGAGGAAGAGCCAGTGGGCAGGAGAGA	37	GGGGCACCCACTGTGTGCGTCCCAATAACAGCAGAGACTGAGCCAGGGCG	2	356012	R			NA	NA								NA	2:355765-356164			NA
cg02095697	2	397730	p	FAM150B	IGR	open sea	IGR - open sea	0	0	901	9	396806	398682	1877	397707	398382	676	0.00204534	0.0481527	0.08241	24810419	ATACAAATAACTAAAAACAACTATTACRAACRCTACTTCTTAATTCCCCC	NA		II			TCAAAGTTACGGTGCAGGTGACTGAGGACAGCTGTTGCGAGCGCTGCTTCTTGGTTCCCC[CG]GAATGGGAGGCATCACGTGCGGCTTCCAGGAGGCCACCTCAGGGAGGATCGTGTTTCCAT	37	CGGGGGAACCAAGAAGCAGCGCTCGCAACAGCTGTCCTCAGTCACCTGCA	2	387730	R			NA	NA								NA	2:387679-387799			NA
cg11449860	2	397781	p	FAM150B	IGR	open sea	IGR - open sea	0	0	901	9	396806	398682	1877	397707	398382	676	0.00204534	0.0050985	0.082946	37762467	AAATAAAAAACATCACRTACRACTTCCAAAAAACCACCTCAAAAAAAATC	NA		II			TGGTTCCCCCGGAATGGGAGGCATCACGTGCGGCTTCCAGGAGGCCACCTCAGGGAGGAT[CG]TGTTTCCATGCACAGCGAAGGATCTGGGCAGGTAAATCAAATCATCACAGCAATTCGGGA	37	AATGGGAGGCATCACGTGCGGCTTCCAGGAGGCCACCTCAGGGAGGATCG	2	387781	R			NA	NA								NA	2:387679-387799			NA
cg06020182	2	365232	p	FAM150B	IGR	open sea	IGR - open sea	0	0	901	8	364231	366913	2683	365090	366113	1024	0.00659372	0.00513894	0.090097	58715354	AAAAAACCACCAAAACCTAAAAATAAAAACCATAAAACATCAACCCAAAC	NA		II			GCCAGAGCCGCTCATGTTGCCGATGAGAAAGCTCAGGCCAGGGAGGGAGGGGACGGGGCT[CG]CCTGGGCTGATGCCCCATGGCTCTCATCTCCAGGCCTTGGTGGCTCTCTCTGCATCTTTT	37	CGCCTGGGCTGATGCCCCATGGCTCTCATCTCCAGGCCTTGGTGGCTCTC	2	355232	F			NA	NA								NA	2:355054-355233			NA
cg11639825	2	397707	p	FAM150B	IGR	open sea	IGR - open sea	0	0	901	9	396806	398682	1877	397707	398382	676	0.00204534	0.00786896	0.129782	42685340	ACACTTTTTTCTTCAAAATTACRATACAAATAACTAAAAACAACTATTAC	NA		II			ATCAGAGTTTGGCACTTTTTTCTTCAAAGTTACGGTGCAGGTGACTGAGGACAGCTGTTG[CG]AGCGCTGCTTCTTGGTTCCCCCGGAATGGGAGGCATCACGTGCGGCTTCCAGGAGGCCAC	37	CGCAACAGCTGTCCTCAGTCACCTGCACCGTAACTTTGAAGAAAAAAGTG	2	387707	R	rs78064671		NA	NA								NA	2:387679-387799			NA
cg01361068	15	100889683	q	FLJ42289	Body	shore	Body - shore	0	0	147	88	100889536	100889866	331	100889683	100889719	37	0.00159857	0.0339991	-0.0641235	70732413	CTCTTTAATCTTCAACCCTCTATTTCTAAACATAAACTTCTAACACAACA	26705364	CTCTTTAATCTTCGACCCTCTATTTCTAAACGTAAACTTCTAACACGACG	I	A	Red	ATAATTGTTGTCGTCGTTGAAACCACCCAGCCCGAAAGCAGCATGGGCTGTGCCCAGAGC[CG]CCGTGCCAGAAGCCCACGCTTAGAAATAGAGGGCCGAAGACCAAAGAGGACTGCGGGTTC	37	CGCCGTGCCAGAAGCCCACGCTTAGAAATAGAGGGCCGAAGACCAAAGAG	15	98707206	F		rs62038112	NA	NA	FLJ42289;FLJ42289	NR_028139;NR_028140	Body;Body	chr15:100890242-100890494	N_Shore			NA	15:98706916-98708286	15:100889370-100890919	Promoter_Associated	NA
cg12728784	15	100889719	q	FLJ42289	Body	shore	Body - shore	0	0	147	88	100889536	100889866	331	100889683	100889719	37	0.00159857	0.0401643	-0.0540932	14634467	TTTAAAAAAATCACRTTTAACCCAAAAACCCRCAATCCTCTTTAATCTTC	NA		II			AGCAGCATGGGCTGTGCCCAGAGCCGCCGTGCCAGAAGCCCACGCTTAGAAATAGAGGGC[CG]AAGACCAAAGAGGACTGCGGGTTCTTGGGCCAAACGTGACCCTCTCAAATCCCCCAACTC	37	TTGAGAGGGTCACGTTTGGCCCAAGAACCCGCAGTCCTCTTTGGTCTTCG	15	98707242	F			NA	NA	FLJ42289;FLJ42289	NR_028139;NR_028140	Body;Body	chr15:100890242-100890494	N_Shore			NA	15:98706916-98708286	15:100889370-100890919	Promoter_Associated	NA
cg03479535	15	100889701	q	FLJ42289	Body	shore	Body - shore	0	0	147	88	100889536	100889866	331	100889683	100889719	37	0.00159857	0.0450006	-0.050092	65704301	ACCCAAAAACCCACAATCCTCTTTAATCTTCAACCCTCTATTTCTAAACA	45708482	ACCCAAAAACCCGCAATCCTCTTTAATCTTCGACCCTCTATTTCTAAACG	I	T	Red	GAAACCACCCAGCCCGAAAGCAGCATGGGCTGTGCCCAGAGCCGCCGTGCCAGAAGCCCA[CG]CTTAGAAATAGAGGGCCGAAGACCAAAGAGGACTGCGGGTTCTTGGGCCAAACGTGACCC	37	CGCTTAGAAATAGAGGGCCGAAGACCAAAGAGGACTGCGGGTTCTTGGGC	15	98707224	F			NA	NA	FLJ42289;FLJ42289	NR_028139;NR_028140	Body;Body	chr15:100890242-100890494	N_Shore			NA	15:98706916-98708286	15:100889370-100890919	Promoter_Associated	NA
cg09556043	4	144621952	q	FREM3	TSS200	island	TSS200 - island	0	0	9	23	144621936	144621954	19	144621938	144621952	15	0.000290316	0.00877815	-0.076056	41744303	AATACAAACAATAAAAACAATAACTACTATCCAATCRATAACCRACTTAC	NA		II			GCTGAGCGGCAGGTGCAGGCAGTGGAAGCAGTAGCTGCTGTCCAGTCGGTAGCCGACTTG[CG]GATCCAGCAAGAGCCAGCGGCTGCGCTTCGGCTGCTGCAGGTAACGGCAGCGGGGGAAGG	37	GTGCAGGCAGTGGAAGCAGTAGCTGCTGTCCAGTCGGTAGCCGACTTGCG	4	144841402	R			NA	NA	FREM3	NM_001168235	TSS200	chr4:144620822-144622218	Island			NA	4:144840273-144841668			NA
cg17495719	4	144621945	q	FREM3	TSS200	island	TSS200 - island	0	0	9	23	144621936	144621954	19	144621938	144621952	15	0.000290316	0.0105417	-0.0760527	48796470	AACRACAAATACAAACAATAAAAACAATAACTACTATCCAATCRATAACC	NA		II			GGGATCTGCTGAGCGGCAGGTGCAGGCAGTGGAAGCAGTAGCTGCTGTCCAGTCGGTAGC[CG]ACTTGCGGATCCAGCAAGAGCCAGCGGCTGCGCTTCGGCTGCTGCAGGTAACGGCAGCGG	37	CGGCTACCGACTGGACAGCAGCTACTGCTTCCACTGCCTGCACCTGCCGC	4	144841395	R			NA	NA	FREM3	NM_001168235	TSS200	chr4:144620822-144622218	Island			NA	4:144840273-144841668			NA
cg08334984	4	144621938	q	FREM3	TSS200	island	TSS200 - island	0	0	9	23	144621936	144621954	19	144621938	144621952	15	0.000290316	0.0415544	-0.0447451	17754433	TCTACTAAACRACAAATACAAACAATAAAAACAATAACTACTATCCAATC	NA		II			GCAAAGAGGGATCTGCTGAGCGGCAGGTGCAGGCAGTGGAAGCAGTAGCTGCTGTCCAGT[CG]GTAGCCGACTTGCGGATCCAGCAAGAGCCAGCGGCTGCGCTTCGGCTGCTGCAGGTAACG	37	CTGCTGAGCGGCAGGTGCAGGCAGTGGAAGCAGTAGCTGCTGTCCAGTCG	4	144841388	R			NA	NA	FREM3	NM_001168235	TSS200	chr4:144620822-144622218	Island			NA	4:144840273-144841668			NA
cg16698674	1	230272358	q	GALNT2	Body	open sea	Body - open sea	0	0	469	7	230271837	230273011	1175	230272306	230272656	351	0.000382864	0.0330321	-0.0596064	15642416	AATATATCCAACCCTAATAAAAAAAACRTTATCTTCAAATCACACACTCC	NA		II			TGCCCTGTCGGAATATGTCCAGCCCTAATGAGGGAGGCGTTGTCTTCAGATCACACACTC[CG]CAGCGGCTCTGCTCTGCCGCGCCCCTTCAGGAGCGCTGGGTCTGAGAGAGGACTTCAGAA	37	ATATGTCCAGCCCTAATGAGGGAGGCGTTGTCTTCAGATCACACACTCCG	1	228338981	R			NA	NA	GALNT2	NM_004481	Body					NA	1:228338929-228339057			NA
cg15817769	1	230272542	q	GALNT2	Body	open sea	Body - open sea	0	0	469	7	230271837	230273011	1175	230272306	230272656	351	0.000382864	0.0274212	-0.0575185	56697341	CCTATTCTTATTAAATAACCTTAAACCAAATAAATACCATTAAACTTCCC	NA		II			TAGCTTCACAGGGACTTGGAGAGAGGCGAGTGGGAAGAGGTTGCTGCTAGTGCCATTGTA[CG]GGAAGCTCAATGGCATTTATCTGGTCCAAGGTCATTCAACAAGAACAGGTTGAAATCACC	37	CGGGAAGCTCAATGGCATTTATCTGGTCCAAGGTCATTCAACAAGAACAG	1	228339165	F			NA	NA	GALNT2	NM_004481	Body					NA	1:228339131-228339312			NA
cg26525772	1	230272306	q	GALNT2	Body	open sea	Body - open sea	0	0	469	7	230271837	230273011	1175	230272306	230272656	351	0.000382864	0.029787	-0.0535599	46629326	AATATATAATCTAAAAACAACRCCTCCCTCATTAAAACTAAACATATTCC	NA		II			GTTCCAGCACATGCATGCACCCCCTCACTGCCCCCCATCCAGAGCCACAGCCTGCCCTGT[CG]GAATATGTCCAGCCCTAATGAGGGAGGCGTTGTCTTCAGATCACACACTCCGCAGCGGCT	37	CGGAATATGTCCAGCCCTAATGAGGGAGGCGTTGTCTTCAGATCACACAC	1	228338929	F			NA	NA	GALNT2	NM_004481	Body					NA	1:228338929-228339057			NA
cg21481789	8	21588509	p	GFRA2	Body	open sea	Body - open sea	0	0	469	61	21588040	21589015	976	21588509	21588546	38	5.42888e-05	0.00268935	0.0520445	28616446	ACAACAAAACAAAATAAATTCAAAACTAAAACCCAAAAATTCTAACCCCA	46649403	ACAACGAAACGAAATAAATTCAAAACTAAAACCCGAAAATTCTAACCCCG	I	A	Red	CCCGAGGTTTCCACAGCGAGACGAGGTAGATTCAGGGCTGGGACCCGGGAATTCTGGCCC[CG]GGCTCCTTCCCTTCCTCGTGTTGCGGACACTAACTCGGCTCGCGTGTCCCCTCATTTGAA	37	CGGGGCCAGAATTCCCGGGTCCCAGCCCTGAATCTACCTCGTCTCGCTGT	8	21632789	R			NA	NA	GFRA2;GFRA2;GFRA2	NM_001165038;NM_001165039;NM_001495	Body;Body;Body					NA	8:21632774-21632834			NA
cg03964515	8	21588527	p	GFRA2	Body	open sea	Body - open sea	0	0	469	61	21588040	21589015	976	21588509	21588546	38	5.42888e-05	0.00647787	0.0663365	48733447	ACCCCTTTCAAATAAAAAAACACACAAACCAAATTAATATCCACAACACA	15687497	ACCCCTTTCAAATAAAAAAACACGCGAACCGAATTAATATCCGCAACACG	I	A	Red	AGACGAGGTAGATTCAGGGCTGGGACCCGGGAATTCTGGCCCCGGGCTCCTTCCCTTCCT[CG]TGTTGCGGACACTAACTCGGCTCGCGTGTCCCCTCATTTGAAAGGGGCCCTGCCACCATG	37	GCCCCTTTCAAATGAGGGGACACGCGAGCCGAGTTAGTGTCCGCAACACG	8	21632807	F	rs4342583		NA	NA	GFRA2;GFRA2;GFRA2	NM_001165038;NM_001165039;NM_001495	Body;Body;Body					NA	8:21632774-21632834			NA
cg21651081	8	21588546	p	GFRA2	Body	open sea	Body - open sea	0	0	469	61	21588040	21589015	976	21588509	21588546	38	5.42888e-05	0.01741	0.0786764	14787343	AAAAATCACATAATAACAAAACCCCTTTCAAATAAAAAAACACRCRAACC	NA		II			CTGGGACCCGGGAATTCTGGCCCCGGGCTCCTTCCCTTCCTCGTGTTGCGGACACTAACT[CG]GCTCGCGTGTCCCCTCATTTGAAAGGGGCCCTGCCACCATGTGATCCCCTCTTTCTGCCT	37	CGGCTCGCGTGTCCCCTCATTTGAAAGGGGCCCTGCCACCATGTGATCCC	8	21632826	F		rs4342583	NA	NA	GFRA2;GFRA2;GFRA2	NM_001165038;NM_001165039;NM_001495	Body;Body;Body					NA	8:21632774-21632834			NA
cg15931205	6	29894820	p	HCG4P6	TSS1500	island	TSS1500 - island	0	0	28	31	29894792	29894864	73	29894813	29894836	24	0.000357485	0.0272334	-0.104851	18730349	ATAAAACCTAATAAAAACACCTAAACCTCTCCCAAATCAAAAATCTAACA	36732359	ATAAAACCTAATAAAAACGCCTAAACCTCTCCCGAATCGAAAATCTAACG	I	A	Red	ACGTCCCGGGTCCCCCCCGCGAGTCTCCGGCTCCAAGATCCACCCCGAGGCTGCGGGACC[CG]CCAGATCCTCGACCCGGGAGAGGCCCAGGCGCCTTTACCAGGTTTCATTTTCCGTTTAGG	37	ATGAAACCTGGTAAAGGCGCCTGGGCCTCTCCCGGGTCGAGGATCTGGCG	6	30002799	F	rs409632		NA	NA	HCG4P6	NR_001317	TSS1500	chr6:29894140-29895117	Island			NA	6:30001657-30003167	6:29894087-29895332	Promoter_Associated	NA
cg05019905	6	29894831	p	HCG4P6	TSS1500	island	TSS1500 - island	0	0	28	31	29894792	29894864	73	29894813	29894836	24	0.000357485	0.0189339	-0.0764544	15709392	CTAAACAAAAAATAAAACCTAATAAAAACACCTAAACCTCTCCCAAATCA	58678397	CTAAACGAAAAATAAAACCTAATAAAAACGCCTAAACCTCTCCCGAATCG	I	A	Red	CCCCCCCGCGAGTCTCCGGCTCCAAGATCCACCCCGAGGCTGCGGGACCCGCCAGATCCT[CG]ACCCGGGAGAGGCCCAGGCGCCTTTACCAGGTTTCATTTTCCGTTTAGGCCAAAATCCCC	37	CGACCCGGGAGAGGCCCAGGCGCCTTTACCAGGTTTCATTTTCCGTTTAG	6	30002810	F	rs409632		NA	NA	HCG4P6	NR_001317	TSS1500	chr6:29894140-29895117	Island			NA	6:30001657-30003167	6:29894087-29895332	Promoter_Associated	NA
cg21990316	6	29894836	p	HCG4P6	TSS1500	island	TSS1500 - island	0	0	28	31	29894792	29894864	73	29894813	29894836	24	0.000357485	0.0202935	-0.0582458	32767372	TTAACCTAAACAAAAAATAAAACCTAATAAAAACACCTAAACCTCTCCCA	69617442	TTAACCTAAACGAAAAATAAAACCTAATAAAAACGCCTAAACCTCTCCCG	I	A	Red	CCGCGAGTCTCCGGCTCCAAGATCCACCCCGAGGCTGCGGGACCCGCCAGATCCTCGACC[CG]GGAGAGGCCCAGGCGCCTTTACCAGGTTTCATTTTCCGTTTAGGCCAAAATCCCCGCGGG	37	TTGGCCTAAACGGAAAATGAAACCTGGTAAAGGCGCCTGGGCCTCTCCCG	6	30002815	F	rs409632		NA	NA	HCG4P6	NR_001317	TSS1500	chr6:29894140-29895117	Island			NA	6:30001657-30003167	6:29894087-29895332	Promoter_Associated	NA
cg09633973	17	1957365	p	HIC1	TSS1500	island	TSS1500 - island	0	0	28	91	1957337	1957418	82	1957365	1957410	46	0.0161332	0.0016743	-0.0202769	26758442	CCACTCCACACCATATATAAACAAAAATCAAAAAATACAAAACAAAAACA	29809436	CCGCTCCACGCCGTATATAAACGAAAATCAAAAAATACGAAACGAAAACG	I	A	Red	CCCCCCCCCCCCCCGCTCCACGCCGTGTGTGGGCGGGGGTCAGGAGGTGCGGGGCGGAGG[CG]GAGCGTGGGCCGCGGAGATCCGGCGTTCGCAGGAGGCTTGGTGCGCGGCGGGGCTGCACG	37	CGCCTCCGCCCCGCACCTCCTGACCCCCGCCCACACACGGCGTGGAGCGG	17	1904115	R			NA	NA	HIC1	NM_006497	TSS1500	chr17:1952919-1962328	Island			NA	17:1903519-1909615	17:1956840-1957478	Unclassified	NA
cg21556389	17	1957370	p	HIC1	TSS1500	island	TSS1500 - island	0	0	28	91	1957337	1957418	82	1957365	1957410	46	0.0161332	0.0421274	-0.0185298	51707335	CCACACCATATATAAACAAAAATCAAAAAATACAAAACAAAAACAAAACA	57743453	CCACGCCGTATATAAACGAAAATCAAAAAATACGAAACGAAAACGAAACG	I	T	Red	CCCCCCCCCGCTCCACGCCGTGTGTGGGCGGGGGTCAGGAGGTGCGGGGCGGAGGCGGAG[CG]TGGGCCGCGGAGATCCGGCGTTCGCAGGAGGCTTGGTGCGCGGCGGGGCTGCACGGGGCC	37	CGCTCCGCCTCCGCCCCGCACCTCCTGACCCCCGCCCACACACGGCGTGG	17	1904120	R			NA	NA	HIC1	NM_006497	TSS1500	chr17:1952919-1962328	Island			NA	17:1903519-1909615	17:1956840-1957478	Unclassified	NA
cg00815093	17	1957390	p	HIC1	TSS1500	island	TSS1500 - island	0	0	28	91	1957337	1957418	82	1957365	1957410	46	0.0161332	0.0335896	-0.0150527	52767318	AATCAAAAAATACAAAACAAAAACAAAACATAAACCACAAAAATCCAACA	26768477	AATCAAAAAATACGAAACGAAAACGAAACGTAAACCGCGAAAATCCGACG	I	T	Red	TGTGTGGGCGGGGGTCAGGAGGTGCGGGGCGGAGGCGGAGCGTGGGCCGCGGAGATCCGG[CG]TTCGCAGGAGGCTTGGTGCGCGGCGGGGCTGCACGGGGCCACTTCCGGAGTAGTACTGCG	37	CGCCGGATCTCCGCGGCCCACGCTCCGCCTCCGCCCCGCACCTCCTGACC	17	1904140	R			NA	NA	HIC1	NM_006497	TSS1500	chr17:1952919-1962328	Island			NA	17:1903519-1909615	17:1956840-1957478	Unclassified	NA
cg18026055	6	32729596	p	HLA-DQB2	Body	island	Body - island	0	0	79	48	32729484	32729738	255	32729498	32729720	223	0.000106119	0.000665748	-0.127799	44679483	ACACAATATAACCAAATACATCTATAACCACAAAAAATACAAACACTTCA	57730357	ACGCGATATAACCAAATACATCTATAACCGCGAAAAATACGAACGCTTCG	I	A	Red	TCCAGTCCTCGATGCTCCGCCCCAGCTCGGTCACCGCCTGGAACTCCCCAACGTCGCTGT[CG]AAGCGCCCGTACTCCTCGCGGTTATAGATGTATCTGGCCACACCGCGCACGCGCTCTGTC	37	GCGCGGTGTGGCCAGATACATCTATAACCGCGAGGAGTACGGGCGCTTCG	6	32837574	F	rs762815		NA	NA	HLA-DQB2	NR_003937	Body	chr6:32729342-32729877	Island			NA	6:32836929-32837855			NA
cg15321244	6	32729643	p	HLA-DQB2	Body	island	Body - island	0	0	79	48	32729484	32729738	255	32729498	32729720	223	0.000106119	0.00197898	-0.111788	44784327	ATCCAATTTAAAAACATATACTACTTCACCAACAAAACAAAACACATACA	47728375	ATCCAATTTAAAAACATATACTACTTCACCAACGAAACAAAACGCGTACG	I	C	Grn	CCAACGTCGCTGTCGAAGCGCCCGTACTCCTCGCGGTTATAGATGTATCTGGCCACACCG[CG]CACGCGCTCTGTCCCGTTGGTGAAGTAGCACATGCCCTTAAACTGGACCAAGAAATCCTC	37	GTCCAGTTTAAGGGCATGTGCTACTTCACCAACGGGACAGAGCGCGTGCG	6	32837621	F			NA	NA	HLA-DQB2	NR_003937	Body	chr6:32729342-32729877	Island			NA	6:32836929-32837855			NA
cg15255946	6	32729563	p	HLA-DQB2	Body	island	Body - island	0	0	79	48	32729484	32729738	255	32729498	32729720	223	0.000106119	0.00850967	-0.0887465	56630467	AAAATACAAACACTTCAACAACAACATTAAAAAATTCCAAACAATAACCA	28682389	AAAATACGAACGCTTCGACAACGACGTTAAAAAATTCCAAACGATAACCG	I	A	Red	CCCGCTCCTGCTCCAAGAAGTCCTTATAGTTGTTCCAGTCCTCGATGCTCCGCCCCAGCT[CG]GTCACCGCCTGGAACTCCCCAACGTCGCTGTCGAAGCGCCCGTACTCCTCGCGGTTATAG	37	CGGTCACCGCCTGGAACTCCCCAACGTCGCTGTCGAAGCGCCCGTACTCC	6	32837541	F			NA	NA	HLA-DQB2	NR_003937	Body	chr6:32729342-32729877	Island			NA	6:32836929-32837855			NA
cg00755130	6	32729587	p	HLA-DQB2	Body	island	Body - island	0	0	79	48	32729484	32729738	255	32729498	32729720	223	0.000106119	0.0180093	-0.0694693	67791450	AACCAAATACATCTATAACCACAAAAAATACAAACACTTCAACAACAACA	36630319	AACCAAATACATCTATAACCGCGAAAAATACGAACGCTTCGACAACGACG	I	T	Red	TATAGTTGTTCCAGTCCTCGATGCTCCGCCCCAGCTCGGTCACCGCCTGGAACTCCCCAA[CG]TCGCTGTCGAAGCGCCCGTACTCCTCGCGGTTATAGATGTATCTGGCCACACCGCGCACG	37	CGTCGCTGTCGAAGCGCCCGTACTCCTCGCGGTTATAGATGTATCTGGCC	6	32837565	F			NA	NA	HLA-DQB2	NR_003937	Body	chr6:32729342-32729877	Island			NA	6:32836929-32837855			NA
cg27160348	6	32729590	p	HLA-DQB2	Body	island	Body - island	0	0	79	48	32729484	32729738	255	32729498	32729720	223	0.000106119	0.02628	-0.066076	60713480	TATAACCAAATACATCTATAACCACAAAAAATACAAACACTTCAACAACA	44669500	TATAACCAAATACATCTATAACCGCGAAAAATACGAACGCTTCGACAACG	I	A	Red	AGTTGTTCCAGTCCTCGATGCTCCGCCCCAGCTCGGTCACCGCCTGGAACTCCCCAACGT[CG]CTGTCGAAGCGCCCGTACTCCTCGCGGTTATAGATGTATCTGGCCACACCGCGCACGCGC	37	CGCTGTCGAAGCGCCCGTACTCCTCGCGGTTATAGATGTATCTGGCCACA	6	32837568	F			NA	NA	HLA-DQB2	NR_003937	Body	chr6:32729342-32729877	Island			NA	6:32836929-32837855			NA
cg09739413	6	32729498	p	HLA-DQB2	Body	island	Body - island	0	0	79	48	32729484	32729738	255	32729498	32729720	223	0.000106119	0.0455112	-0.0637478	11794350	TCAAAAACTAAAACAACTATAAAAACTTCTTAAAACAAAAACAAACCACA	72705319	TCGAAAACTAAAACAACTATAAAAACTTCTTAAAACAAAAACGAACCGCG	I	A	Red	TTGCCGCTGCAAGGTCGTGCGCAGCTCCGCCTCGTAGTTGTGTCTGCACACCTTGTCCAC[CG]CGGCCCGCTCCTGCTCCAAGAAGTCCTTATAGTTGTTCCAGTCCTCGATGCTCCGCCCCA	37	CGCGGCCCGCTCCTGCTCCAAGAAGTCCTTATAGTTGTTCCAGTCCTCGA	6	32837476	F			NA	NA	HLA-DQB2	NR_003937	Body	chr6:32729342-32729877	Island			NA	6:32836929-32837855			NA
cg11099901	6	32729659	p	HLA-DQB2	Body	island	Body - island	0	0	79	48	32729484	32729738	255	32729498	32729720	223	0.000106119	0.0213137	-0.0515956	32629373	CCRCAAAAAATTTCTTAATCCAATTTAAAAACATATACTACTTCACCAAC	NA		II			AGCGCCCGTACTCCTCGCGGTTATAGATGTATCTGGCCACACCGCGCACGCGCTCTGTCC[CG]TTGGTGAAGTAGCACATGCCCTTAAACTGGACCAAGAAATCCTCTGCGGAGAATCACGGC	37	CGCAGAGGATTTCTTGGTCCAGTTTAAGGGCATGTGCTACTTCACCAACG	6	32837637	F			NA	NA	HLA-DQB2	NR_003937	Body	chr6:32729342-32729877	Island			NA	6:32836929-32837855			NA
cg17389738	6	30711642	p	IER3	3'UTR	island	3'UTR - island	0	0	73	33	30711065	30711728	664	30711073	30711680	608	7.16934e-10	0.0490405	0.0622303	26780416	ATATTCTAAATTCAAATTACCTCRAAAATCCCAATTAAAAATACRCTCTC	NA		II			TCTCCGCTGTAGTGTTCTGAGTTCAAGTTGCCTCGGAAGTCCCAGTTGGGGATACGCTCT[CG]CGCACCAGGTACGCCTGGTGTTTCTTTGTGGTTTTTCGGATTCTTTTTGGGGAGTGCGGG	37	TGTTCTGAGTTCAAGTTGCCTCGGAAGTCCCAGTTGGGGATACGCTCTCG	6	30819621	R			NA	NA	IER3;FLOT1	NM_003897;NM_005803	3'UTR;TSS1500	chr6:30710307-30712440	Island			NA	6:30819474-30820419	6:30710361-30712511	Promoter_Associated	NA
cg09235583	6	30711141	p	IER3	3'UTR	island	3'UTR - island	0	0	73	33	30711065	30711728	664	30711073	30711680	608	7.16934e-10	0.0204517	0.0681691	41659329	AACTACATCCTCCAACATCTCAACTCCRTCTATCTACTATATAAAACTTC	NA		II			CCCTAAAGGCGACTTCAAGAAGATGGAAGGATCTCACGGATCTCATTCCTAATGGTCCGC[CG]AAGTCTCACACAGTAGACAGACGGAGTTGAGATGCTGGAGGATGCAGTCACCTCCTAAAC	37	ACTGCATCCTCCAGCATCTCAACTCCGTCTGTCTACTGTGTGAGACTTCG	6	30819120	F			NA	NA	IER3;FLOT1	NM_003897;NM_005803	3'UTR;TSS1500	chr6:30710307-30712440	Island			NA	6:30819001-30819263	6:30710361-30712511	Promoter_Associated	NA
cg20178172	6	30711655	p	IER3	3'UTR	island	3'UTR - island	0	0	73	33	30711065	30711728	664	30711073	30711680	608	7.16934e-10	0.0417589	0.0707195	38654360	AATTACCTCAAAAATCCCAATTAAAAATACACTCTCACACACCAAATACA	47742384	AATTACCTCGAAAATCCCAATTAAAAATACGCTCTCGCGCACCAAATACG	I	C	Grn	GTTCTGAGTTCAAGTTGCCTCGGAAGTCCCAGTTGGGGATACGCTCTCGCGCACCAGGTA[CG]CCTGGTGTTTCTTTGTGGTTTTTCGGATTCTTTTTGGGGAGTGCGGGGAGTCACAGTTAG	37	AGTTGCCTCGGAAGTCCCAGTTGGGGATACGCTCTCGCGCACCAGGTACG	6	30819634	R			NA	NA	IER3;FLOT1	NM_003897;NM_005803	3'UTR;TSS1500	chr6:30710307-30712440	Island			NA	6:30819474-30820419	6:30710361-30712511	Promoter_Associated	NA
cg27545367	6	30711644	p	IER3	3'UTR	island	3'UTR - island	0	0	73	33	30711065	30711728	664	30711073	30711680	608	7.16934e-10	0.0348411	0.0793201	41721435	ATTCTAAATTCAAATTACCTCRAAAATCCCAATTAAAAATACRCTCTCRC	NA		II			TCCGCTGTAGTGTTCTGAGTTCAAGTTGCCTCGGAAGTCCCAGTTGGGGATACGCTCTCG[CG]CACCAGGTACGCCTGGTGTTTCTTTGTGGTTTTTCGGATTCTTTTTGGGGAGTGCGGGGA	37	CGCGAGAGCGTATCCCCAACTGGGACTTCCGAGGCAACTTGAACTCAGAA	6	30819623	R			NA	NA	IER3;FLOT1	NM_003897;NM_005803	3'UTR;TSS1500	chr6:30710307-30712440	Island			NA	6:30819474-30820419	6:30710361-30712511	Promoter_Associated	NA
cg08687386	6	30711206	p	IER3	3'UTR	island	3'UTR - island	0	0	73	33	30711065	30711728	664	30711073	30711680	608	7.16934e-10	0.0383824	0.0812689	16605384	AAACAAACRAAATTAAAATACTAAAAAATACAATCACCTCCTAAACTTAC	NA		II			TCTCACACAGTAGACAGACGGAGTTGAGATGCTGGAGGATGCAGTCACCTCCTAAACTTA[CG]ACCCACCACCAGACTTCATCCCAGCCGGGACGTCCTCCCCCACCCGAGTCCTCCCCATTT	37	GACAGACGGAGTTGAGATGCTGGAGGATGCAGTCACCTCCTAAACTTACG	6	30819185	R			NA	NA	IER3;FLOT1	NM_003897;NM_005803	3'UTR;TSS1500	chr6:30710307-30712440	Island			NA	6:30819001-30819263	6:30710361-30712511	Promoter_Associated	NA
cg03124636	6	30711426	p	IER3	3'UTR	island	3'UTR - island	0	0	73	33	30711065	30711728	664	30711073	30711680	608	7.16934e-10	0.0419791	0.0865025	41671503	ACATAAATTAAAATAAATATTACRTACACATCTCCATCACCTAAAAAAAC	NA		II			CTCACACCCTTGCATAAGTTAAAATAAATATTACGTACACATCTCCATCACCTAGGAGGA[CG]TACATAAATACATATAAATATTAATTAGGAGCAATAAGAAATAAATTAACGACGCTCTCC	37	CGTCCTCCTAGGTGATGGAGATGTGTACGTAATATTTATTTTAACTTATG	6	30819405	R			NA	NA	IER3;FLOT1	NM_003897;NM_005803	3'UTR;TSS1500	chr6:30710307-30712440	Island			NA		6:30710361-30712511	Promoter_Associated	NA
cg19033654	6	30711138	p	IER3	3'UTR	island	3'UTR - island	0	0	73	33	30711065	30711728	664	30711073	30711680	608	7.16934e-10	0.0270624	0.0936276	23772440	ACATCCTCCAACATCTCAACTCCATCTATCTACTATATAAAACTTCAACA	52703490	ACATCCTCCAACATCTCAACTCCGTCTATCTACTATATAAAACTTCGACG	I	A	Red	CCACCCTAAAGGCGACTTCAAGAAGATGGAAGGATCTCACGGATCTCATTCCTAATGGTC[CG]CCGAAGTCTCACACAGTAGACAGACGGAGTTGAGATGCTGGAGGATGCAGTCACCTCCTA	37	CGCCGAAGTCTCACACAGTAGACAGACGGAGTTGAGATGCTGGAGGATGC	6	30819117	F			NA	NA	IER3;FLOT1	NM_003897;NM_005803	3'UTR;TSS1500	chr6:30710307-30712440	Island			NA	6:30819001-30819263	6:30710361-30712511	Promoter_Associated	NA
cg12232308	6	30711580	p	IER3	3'UTR	island	3'UTR - island	0	0	73	33	30711065	30711728	664	30711073	30711680	608	7.16934e-10	0.0494708	0.100137	63808318	CCAACTAAAACTTCCRAAACAACTTAAACTCAAAACACTACAACRAAAAC	NA		II			CCTCGGTCTCTATGCGCCTCGGTCTCTGTGCGCCTCGGTCCCGCCTCAAGCACCGGGTGG[CG]TCTCCGCTGTAGTGTTCTGAGTTCAAGTTGCCTCGGAAGTCCCAGTTGGGGATACGCTCT	37	CAACTGGGACTTCCGAGGCAACTTGAACTCAGAACACTACAGCGGAGACG	6	30819559	F			NA	NA	IER3;FLOT1	NM_003897;NM_005803	3'UTR;TSS1500	chr6:30710307-30712440	Island			NA	6:30819474-30820419	6:30710361-30712511	Promoter_Associated	NA
cg23281018	1	944789	p	ISG15	IGR	shelf	IGR - shelf	0	0	1743	1	943040	946532	3493	943064	946444	3381	0.00086717	0.0414047	0.0238272	48705320	TTCTAACACCATACATCAACATTAAAAAATCAAAAAACAAACCAAACACA	40675450	TTCTAACACCGTACGTCAACATTAAAAAATCAAAAAACGAACCGAACGCG	I	A	Red	AGGAAAGGAAGATTCTAGCACCGTACGTCAGCATTAAGAAATCAGGAAACGGGCCGGGCG[CG]GTGGCTCACGCCTGTAATCTCAGCACTTTGGGAGGATGAGGTGGGCGGATCACGAGGTCA	37	CGCGCCCGGCCCGTTTCCTGATTTCTTAATGCTGACGTACGGTGCTAGAA	1	934652	R			NA	NA				chr1:948670-948894	N_Shelf		CDMR	NA				NA
cg04985032	1	944439	p	ISG15	IGR	open sea	IGR - open sea	0	0	901	1	943040	946532	3493	943064	946444	3381	0.00086717	0.000929989	0.040278	21792469	ATAACTCACATCTATAATTTCAACACTTTAAAAACAAAACCTAAAAAATC	NA		II			TTTTTTAGAGGTGGGGTCTCACTATGTTGCCCAGGCTGGTCTCAAACTCCCAGGCTCAAG[CG]ATCCTCTAGGCTTTGCTTCCAAAGTGCTGAAATTACAGATGTGAGCCACCATCTGACAAT	37	TGGCTCACATCTGTAATTTCAGCACTTTGGAAGCAAAGCCTAGAGGATCG	1	934302	F			NA	NA							CDMR	NA				NA
cg24004483	1	944783	p	ISG15	IGR	shelf	IGR - shelf	0	0	1743	1	943040	946532	3493	943064	946444	3381	0.00086717	0.0102449	0.0595511	36670382	AAAAAATTCTAACACCATACATCAACATTAAAAAATCAAAAAACAAACCA	56706415	AAAAAATTCTAACACCGTACGTCAACATTAAAAAATCAAAAAACGAACCG	I	A	Red	ACCAAAAGGAAAGGAAGATTCTAGCACCGTACGTCAGCATTAAGAAATCAGGAAACGGGC[CG]GGCGCGGTGGCTCACGCCTGTAATCTCAGCACTTTGGGAGGATGAGGTGGGCGGATCACG	37	GGAAGATTCTAGCACCGTACGTCAGCATTAAGAAATCAGGAAACGGGCCG	1	934646	R			NA	NA				chr1:948670-948894	N_Shelf		CDMR	NA				NA
cg09829580	21	46340833	q	ITGB2	5'UTR	open sea	5'UTR - open sea	0	0	259	106	46340517	46341092	576	46340776	46341067	292	5.9741e-05	0.0356744	-0.0817939	25640450	CTTTACTACCAATCTACCCTAAATCACRTCTAAAAACCTCAACTAAAAAC	NA		II			GGGCGTGGGGGCTTTGCTACCAGTCTGCCCTGGGTCACGTCTAGAAACCTCAGCTGGAGG[CG]CGGGTCGTAAAGTCCTGACACTTCCTGTTCCTCTCAGCTCCTCCTTGGAGGAAGTGGTGG	37	TTTGCTACCAGTCTGCCCTGGGTCACGTCTAGAAACCTCAGCTGGAGGCG	21	45165261	R		rs7280802	NA	NA	ITGB2;ITGB2;ITGB2	NM_001127491;NM_000211;NM_000211	5'UTR;5'UTR;1stExon			low-CpG:45165182-45165376		TRUE		21:46340708-46341107	Promoter_Associated	NA
cg17039369	21	46341006	q	ITGB2	TSS200	open sea	TSS200 - open sea	0	0	26	106	46340517	46341092	576	46340776	46341067	292	5.9741e-05	0.0387687	-0.0782939	74628363	AAACRACCCCTTAAAACAAATAAAACATATCATTTCTCACATAAAATCCC	NA		II			CTGATGTCAGAGAGCGGCCCCTTGAGACAGGTGGGACATGTCATTTCTCACATGAGGTCC[CG]GCGAGAAGGACCTGCTTCCATCAGATTCACACTTGGGAGAGGGGCCCGGCCTCCAGGAGC	37	AGCGGCCCCTTGAGACAGGTGGGACATGTCATTTCTCACATGAGGTCCCG	21	45165434	R			NA	NA	ITGB2;ITGB2	NM_000211;NM_001127491	TSS200;5'UTR					NA		21:46340708-46341107	Promoter_Associated	NA
cg24167037	21	46340776	q	ITGB2	5'UTR	open sea	5'UTR - open sea	0	0	259	106	46340517	46341092	576	46340776	46341067	292	5.9741e-05	0.0397629	-0.0764852	19620510	ACTAAAATTTCTAAACRTAACCCAAAACAAACTAATAACAAAACCCCCAC	NA		II			CGGGGCCTCTGCACACTCACCCTCGGTGTGCTGGAGTCCTCGGCGGTGCTCCTGGCTGGG[CG]TGGGGGCTTTGCTACCAGTCTGCCCTGGGTCACGTCTAGAAACCTCAGCTGGAGGCGCGG	37	CTGAGGTTTCTAGACGTGACCCAGGGCAGACTGGTAGCAAAGCCCCCACG	21	45165204	F			NA	TRUE	ITGB2;ITGB2;ITGB2	NM_001127491;NM_000211;NM_000211	5'UTR;5'UTR;1stExon			low-CpG:45165182-45165376		TRUE	21:45165167-45165239	21:46340708-46341107	Promoter_Associated	NA
cg16777618	11	128694184	q	KCNJ1	IGR	island	IGR - island	0	0	83	76	128694101	128694328	228	128694101	128694303	203	2.49789e-05	0.00290273	-0.0450734	52682433	CCAAAAACTACACAAACTCAAATTATATTTCCCCAACAAAAACAAAAACA	58669349	CCAAAAACTACGCGAACTCGAATTATATTTCCCCGACGAAAACAAAAACG	I	C	Grn	GGCCCCCTCGGCCCAGGAGCTACGCGAGCTCGGATTGTGTTTCCCCGGCGAGGACAGGGA[CG]CGCGCGGGCGGGGAGCAGGGGCCCGGTGGCTCCGACGCCGGAGGCTTGCGGCCCAGGGCC	37	CCAGGAGCTACGCGAGCTCGGATTGTGTTTCCCCGGCGAGGACAGGGACG	11	128199394	R			NA	NA				chr11:128694084-128694688	Island			NA	11:128199295-128199479			NA
cg13019868	11	128694101	q	KCNJ1	IGR	island	IGR - island	0	0	83	76	128694101	128694328	228	128694101	128694303	203	2.49789e-05	0.0191908	-0.031741	68673497	CAAAATAAATATTTACCATTACAAAAAACAAACCRATCCCTATTACRAAC	NA		II			TCCACTTGAACCAAAATAAATATTTGCCATTACAAAGAACAAGCCGGTCCCTGTTGCGGG[CG]GGGGCGTCCTCGGCCCTCTCTGGCCCCCTCGGCCCAGGAGCTACGCGAGCTCGGATTGTG	37	AAAATAAATATTTGCCATTACAAAGAACAAGCCGGTCCCTGTTGCGGGCG	11	128199311	R			NA	NA				chr11:128694084-128694688	Island			NA	11:128199295-128199479			NA
cg07690882	11	128694303	q	KCNJ1	IGR	island	IGR - island	0	0	83	76	128694101	128694328	228	128694101	128694303	203	2.49789e-05	0.0102543	-0.0292624	39654476	ACTTAAAACCTACTCRAAACTTAAAATTATATTTTCTTTAACTTTCTAAC	NA		II			GCCGGCTGCAGGCTTGAAGCCTGCTCGGAGCTTGGGATTGTATTTTCTTTGGCTTTCTGG[CG]CGCTCCTTATTATTTATTTCTTTTCCCTCTGTTTTATTTTTATTTTCAAGCTGCCGGCCA	37	CTTGAAGCCTGCTCGGAGCTTGGGATTGTATTTTCTTTGGCTTTCTGGCG	11	128199513	R			NA	NA				chr11:128694084-128694688	Island			NA				NA
cg09813060	11	128694245	q	KCNJ1	IGR	island	IGR - island	0	0	83	76	128694101	128694328	228	128694101	128694303	203	2.49789e-05	0.0278758	-0.0279423	58736485	CCAAAAAAAATACAATCCCAAACTCCAAACAAACTTCAAACCTACAACCA	56702345	CCAAAAAAAATACAATCCCAAACTCCGAACAAACTTCAAACCTACAACCG	I	A	Red	GCGCGCGGGCGGGGAGCAGGGGCCCGGTGGCTCCGACGCCGGAGGCTTGCGGCCCAGGGC[CG]GCTGCAGGCTTGAAGCCTGCTCGGAGCTTGGGATTGTATTTTCTTTGGCTTTCTGGCGCG	37	CCAAAGAAAATACAATCCCAAGCTCCGAGCAGGCTTCAAGCCTGCAGCCG	11	128199455	F			NA	NA				chr11:128694084-128694688	Island			NA	11:128199295-128199479			NA
cg03670452	3	126007421	q	KLF15	IGR	island	IGR - island	0	0	83	16	126007400	126007726	327	126007421	126007563	143	0.00010418	0.00218476	-0.0857479	52774372	AAAAACTAAAAAACAAACTACAACAAACRCAAAAAACRCTATTAATATCC	NA		II			CTGGAAAGTGCAAGGCACTTGGAAAGGAGCCACGCCCAACGCCCTGTACCAGCGGCCTCC[CG]GACACCAACAGCGTCCTCTGCGCCTGCTGCAGCTTGTCCCTTAGTCCTCCCTGGACAGAG	37	AGGACTAAGGGACAAGCTGCAGCAGGCGCAGAGGACGCTGTTGGTGTCCG	3	127490111	F			NA	NA				chr3:126007324-126007527	Island		CDMR	NA	3:127490015-127490217			NA
cg11830761	3	126007485	q	KLF15	IGR	island	IGR - island	0	0	83	16	126007400	126007726	327	126007421	126007563	143	0.00010418	0.0170819	-0.0588294	33647371	CCTCTACACCTACTACAACTTATCCCTTAATCCTCCCTAAACAAAAAACA	66715372	CCTCTACGCCTACTACAACTTATCCCTTAATCCTCCCTAAACAAAAAACG	I	T	Red	CACCAACAGCGTCCTCTGCGCCTGCTGCAGCTTGTCCCTTAGTCCTCCCTGGACAGAGGG[CG]TGAAGTTGGCTGCGCCAACAGGACGCGGCCCGCTCACTTCGGGGCTCATTGTCCTGGACA	37	CGCCCTCTGTCCAGGGAGGACTAAGGGACAAGCTGCAGCAGGCGCAGAGG	3	127490175	R			NA	NA				chr3:126007324-126007527	Island		CDMR	NA	3:127490015-127490217			NA
cg13708016	3	126007563	q	KLF15	IGR	shore	IGR - shore	0	0	163	16	126007400	126007726	327	126007421	126007563	143	0.00010418	0.0195711	-0.0543699	40778506	CCCACTCACTTCAAAACTCATTATCCTAAACACACAATCAAAACTAAACA	43745331	CCCGCTCACTTCGAAACTCATTATCCTAAACACACAATCAAAACTAAACG	I	C	Grn	AACAGGACGCGGCCCGCTCACTTCGGGGCTCATTGTCCTGGACACACAGTCAGGGCTGGA[CG]CCTCCAGCAGCCCCACGCTTCACCCCAAGGTCCGCAAACCTGACAACTTCGGAGGTAGGG	37	CCCGCTCACTTCGGGGCTCATTGTCCTGGACACACAGTCAGGGCTGGACG	3	127490253	R			NA	NA				chr3:126006743-126006957	S_Shore		CDMR	NA				NA
cg16862791	20	42142596	q	L3MBTL	TSS1500	shore	TSS1500 - shore	0	0	64	104	42142387	42142911	525	42142417	42142897	481	7.7224e-11	0.0216835	0.0303859	14738492	TATAAATACCCCAAAACAAATAACCAACTACAAACCAATTTCTACCACCA	41637343	TATAAATACCCCGAAACAAATAACCGACTACGAACCAATTTCTACCACCG	I	T	Red	GGAGCCAATCCATGTGGGTGCCCCGGAGCAAGTGGCCGGCTGCGAACCAGTTTCTGCCAC[CG]TCCTGCCGCAGCTTAGCGCCGGGCCGGCCAGCTCCAGCACCAGCACAGTGCGGCTTCTGG	37	CGGTGGCAGAAACTGGTTCGCAGCCGGCCACTTGCTCCGGGGCACCCACA	20	41576010	R			NA	NA	L3MBTL;L3MBTL	NM_032107;NM_015478	TSS1500;TSS1500	chr20:42143210-42143591	N_Shore			NA	20:41575986-41576199	20:42142570-42143544	Promoter_Associated	NA
cg10360552	20	42142766	q	L3MBTL	TSS1500	shore	TSS1500 - shore	0	0	64	104	42142387	42142911	525	42142417	42142897	481	7.7224e-11	0.0478646	0.0335431	10771430	ATTAACTAAACCTCATAAACCACAACCATAAAACAAAACTTACAAACCCA	46669441	ATTAACTAAACCTCGTAAACCGCAACCATAAAACGAAACTTACAAACCCG	I	A	Red	GTGTCTGTGGGGATTGGCTAAGCCTCGTAAACCGCAGCCATGGGGCGGGGCTTGCAGGCC[CG]GAGGCTGGACCTGAGACGGAAGTGGGGGAAGCTGGCTCAGATGATGGGCCCTAGGGGTGG	37	CGGGCCTGCAAGCCCCGCCCCATGGCTGCGGTTTACGAGGCTTAGCCAAT	20	41576180	R			NA	NA	L3MBTL;L3MBTL	NM_032107;NM_015478	TSS1500;TSS1500	chr20:42143210-42143591	N_Shore			NA	20:41575986-41576199	20:42142570-42143544	Promoter_Associated	NA
cg17091610	20	42142484	q	L3MBTL	TSS1500	shore	TSS1500 - shore	0	0	64	104	42142387	42142911	525	42142417	42142897	481	7.7224e-11	0.014719	0.0365907	72738371	RAAAAAAACAAAACACATCCAAAACACTACTAAACAAACCRAAAATAACC	NA		II			AGGTAGGGCCACTAGACTCACCTGTGTCGTGTCTATTTGTATATCTGTTTACAGCCAGTT[CG]GCCACCCTCGGCCTGCCCAGCAGTGCCCTGGATGTGTCTTGCTTTCCCCGGGAGCCAATC	37	CGGCCACCCTCGGCCTGCCCAGCAGTGCCCTGGATGTGTCTTGCTTTCCC	20	41575898	F			NA	NA	L3MBTL;L3MBTL	NM_032107;NM_015478	TSS1500;TSS1500	chr20:42143210-42143591	N_Shore			NA				NA
cg22457903	20	42142417	q	L3MBTL	TSS1500	shore	TSS1500 - shore	0	0	64	104	42142387	42142911	525	42142417	42142897	481	7.7224e-11	0.00873236	0.0376699	51678449	ATATACAAATAAACACRACACAAATAAATCTAATAACCCTACCTCAATCC	NA		II			GGGATGACCGTTTTCACTGTCCTCCACCTGCCTTCCTTCACATGCCTACACATGCATGGC[CG]GATTGAGGTAGGGCCACTAGACTCACCTGTGTCGTGTCTATTTGTATATCTGTTTACAGC	37	TATACAAATAGACACGACACAGGTGAGTCTAGTGGCCCTACCTCAATCCG	20	41575831	F			NA	NA	L3MBTL;L3MBTL	NM_032107;NM_015478	TSS1500;TSS1500	chr20:42143210-42143591	N_Shore			NA				NA
cg20091959	20	42142451	q	L3MBTL	TSS1500	shore	TSS1500 - shore	0	0	64	104	42142387	42142911	525	42142417	42142897	481	7.7224e-11	0.0169116	0.0406916	68682333	CTACACATACATAACCRAATTAAAATAAAACCACTAAACTCACCTATATC	NA		II			CCTTCACATGCCTACACATGCATGGCCGGATTGAGGTAGGGCCACTAGACTCACCTGTGT[CG]TGTCTATTTGTATATCTGTTTACAGCCAGTTCGGCCACCCTCGGCCTGCCCAGCAGTGCC	37	CGACACAGGTGAGTCTAGTGGCCCTACCTCAATCCGGCCATGCATGTGTA	20	41575865	R			NA	TRUE	L3MBTL;L3MBTL	NM_032107;NM_015478	TSS1500;TSS1500	chr20:42143210-42143591	N_Shore			NA				NA
cg01877937	20	42142847	q	L3MBTL	TSS1500	shore	TSS1500 - shore	0	0	64	104	42142387	42142911	525	42142417	42142897	481	7.7224e-11	0.0215365	0.0468929	54781343	ACTAACTCAAATAATAAACCCTAAAAATAAACTTTAAATAAAAAACTCTC	NA		II			AAGTGGGGGAAGCTGGCTCAGATGATGGGCCCTAGGGGTGGGCTTTGAGTGAGGGACTCT[CG]GGGCGTGGCTTGAGTTGAAGCACTCCTAGGCCCTGGGGACTATGGGGGCGTGGCTTGGAG	37	CTGGCTCAGATGATGGGCCCTAGGGGTGGGCTTTGAGTGAGGGACTCTCG	20	41576261	R			NA	NA	L3MBTL;L3MBTL	NM_032107;NM_015478	TSS1500;TSS1500	chr20:42143210-42143591	N_Shore			NA		20:42142570-42143544	Promoter_Associated	NA
cg12699433	20	42142897	q	L3MBTL	TSS200	shore	TSS200 - shore	0	0	18	104	42142387	42142911	525	42142417	42142897	481	7.7224e-11	0.00972183	0.0551741	13746376	RAAACRTAACTTAAATTAAAACACTCCTAAACCCTAAAAACTATAAAAAC	NA		II			GAGGGACTCTCGGGGCGTGGCTTGAGTTGAAGCACTCCTAGGCCCTGGGGACTATGGGGG[CG]TGGCTTGGAGTGAGGCACTCTGGGACTGGGCCTGTGGGTGTCTGGGGGCGTGGCTTAGAC	37	CGCCCCCATAGTCCCCAGGGCCTAGGAGTGCTTCAACTCAAGCCACGCCC	20	41576311	R			NA	NA	L3MBTL;L3MBTL	NM_032107;NM_015478	TSS200;TSS200	chr20:42143210-42143591	N_Shore			NA		20:42142570-42143544	Promoter_Associated	NA
cg08633313	20	42142852	q	L3MBTL	TSS200	shore	TSS200 - shore	0	0	18	104	42142387	42142911	525	42142417	42142897	481	7.7224e-11	0.00276467	0.0595153	67744415	CTCAAATAATAAACCCTAAAAATAAACTTTAAATAAAAAACTCTCRAAAC	NA		II			GGGGAAGCTGGCTCAGATGATGGGCCCTAGGGGTGGGCTTTGAGTGAGGGACTCTCGGGG[CG]TGGCTTGAGTTGAAGCACTCCTAGGCCCTGGGGACTATGGGGGCGTGGCTTGGAGTGAGG	37	CGCCCCGAGAGTCCCTCACTCAAAGCCCACCCCTAGGGCCCATCATCTGA	20	41576266	R			NA	NA	L3MBTL;L3MBTL	NM_032107;NM_015478	TSS200;TSS200	chr20:42143210-42143591	N_Shore			NA		20:42142570-42143544	Promoter_Associated	NA
cg19358568	6	129614126	q	LAMA2	Body	open sea	Body - open sea	0	0	469	51	129613552	129614595	1044	129614021	129614126	106	0.000221632	0.00638548	0.080584	70703383	ACAACCTCAACAAACAAATACACCAACAAAAAAAACAACCACAAAAAACA	72777336	ACAACCTCGACAAACAAATACACCAACAAAAAAAACAACCGCGAAAAACG	I	C	Grn	TAGGGAAACAGTGCAACCTCGGCAGGCAGGTGCACCAACAGGAGGAGCAGCCGCGGAGAG[CG]CAACGGGTGCTGGGTTCTCCTCAGAGGTGGGCTATCGGCAGCTCCAGCGGGTGCCCTCGG	37	CGCTCTCCGCGGCTGCTCCTCCTGTTGGTGCACCTGCCTGCCGAGGTTGC	6	129655819	R			NA	NA	LAMA2;LAMA2	NM_001079823;NM_000426	Body;Body					NA	6:129655714-129655825			NA
cg24636327	6	129614085	q	LAMA2	Body	open sea	Body - open sea	0	0	469	51	129613552	129614595	1044	129614021	129614126	106	0.000221632	0.0288358	0.0876167	59656409	CAAAAAAATATATCTATAAATCAAACTTCRTAAAAAAACAATACAACCTC	NA		II			ATGTGATATTACAGGAAGATGTGTCTGTAAATCAGGCTTCGTAGGGAAACAGTGCAACCT[CG]GCAGGCAGGTGCACCAACAGGAGGAGCAGCCGCGGAGAGCGCAACGGGTGCTGGGTTCTC	37	AGGAAGATGTGTCTGTAAATCAGGCTTCGTAGGGAAACAGTGCAACCTCG	6	129655778	R			NA	NA	LAMA2;LAMA2	NM_001079823;NM_000426	Body;Body					NA	6:129655714-129655825			NA
cg10642200	6	129614021	q	LAMA2	Body	open sea	Body - open sea	0	0	469	51	129613552	129614595	1044	129614021	129614126	106	0.000221632	0.0159285	0.107019	40710434	AAACRATTCTATATACTATATAACTACRATCCCRTTAACTCTATATCACC	NA		II			GGGATCCAGAGAAGCGATTCTGTGTGCTATGTGACTGCGATCCCGTTGGCTCTGTGTCAC[CG]CAATGTGATATTACAGGAAGATGTGTCTGTAAATCAGGCTTCGTAGGGAAACAGTGCAAC	37	CGGTGACACAGAGCCAACGGGATCGCAGTCACATAGCACACAGAATCGCT	6	129655714	R			NA	NA	LAMA2;LAMA2	NM_001079823;NM_000426	Body;Body					NA	6:129655714-129655825			NA
cg01998754	7	56942355	p	LOC100130849	IGR	island	IGR - island	0	0	83	55	56942241	56942438	198	56942324	56942355	32	0.000333412	0.0305753	0.0336521	13725496	CTAAATCTTCCTAAAATACRCATACATAAACCAACRACCACAAAAATTAC	NA		II			AGGCGGGGCTTCTGGGTCTTCCTGGAGTGCGCATACATGGGCCAGCGGCCACAAGAATTA[CG]ATTTACCCCATCGTCCTCTGAGCTTTGGGGATGATGGATGAATAAATAGAGGCACAGACA	37	TGGGTCTTCCTGGAGTGCGCATACATGGGCCAGCGGCCACAAGAATTACG	7	56909849	R			NA	NA				chr7:56942166-56942369	Island			NA				NA
cg23612484	7	56942324	p	LOC100130849	IGR	island	IGR - island	0	0	83	55	56942241	56942438	198	56942324	56942355	32	0.000333412	0.0143119	0.0505362	14691454	AAAAACRATAAAATAAATCRTAATTCTTATAACCRCTAACCCATATATAC	NA		II			CCGACTCTCATACGCAGCCAATCGGAAGTGAAGGCGGGGCTTCTGGGTCTTCCTGGAGTG[CG]CATACATGGGCCAGCGGCCACAAGAATTACGATTTACCCCATCGTCCTCTGAGCTTTGGG	37	AGGACGATGGGGTAAATCGTAATTCTTGTGGCCGCTGGCCCATGTATGCG	7	56909818	F			NA	NA				chr7:56942166-56942369	Island			NA	7:56909672-56909819			NA
cg06287199	7	56942340	p	LOC100130849	IGR	island	IGR - island	0	0	83	55	56942241	56942438	198	56942324	56942355	32	0.000333412	0.0110989	0.0524941	59729484	TCATCCCCAAAACTCAAAAAACRATAAAATAAATCRTAATTCTTATAACC	NA		II			GCCAATCGGAAGTGAAGGCGGGGCTTCTGGGTCTTCCTGGAGTGCGCATACATGGGCCAG[CG]GCCACAAGAATTACGATTTACCCCATCGTCCTCTGAGCTTTGGGGATGATGGATGAATAA	37	CGGCCACAAGAATTACGATTTACCCCATCGTCCTCTGAGCTTTGGGGATG	7	56909834	F			NA	NA				chr7:56942166-56942369	Island			NA				NA
cg11032707	15	45671246	q	LOC145663	Body	shore	Body - shore	0	0	147	85	45671048	45671426	379	45671148	45671347	200	0.000204774	0.011744	-0.0924049	38632487	AATTTAAAACTACAAAAAACTAAATCTAAAAATTAAACCATTTATTCCCC	NA		II			GTGCAACATCGGGTTTGAGACTGCAGAAAACTAAGTCTGGAAATTGGGCCATTTGTTCCC[CG]GGGAGGCAGTGCTTTCCTTCCAGTACCCCGTCGGTTGTTATTTGGAACACCTGGCATTTC	37	GTTTGAGACTGCAGAAAACTAAGTCTGGAAATTGGGCCATTTGTTCCCCG	15	43458538	R			NA	NA	LOC145663;GATM	NR_033252;NM_001482	Body;TSS1500	chr15:45669970-45671029	S_Shore			NA		15:45669693-45671628	Unclassified	NA
cg00767496	15	45671279	q	LOC145663	Body	shore	Body - shore	0	0	147	85	45671048	45671426	379	45671148	45671347	200	0.000204774	0.0188225	-0.0818301	24742321	AACATATAACCAAAAACCATATAAAATACCAAATATTCCAAATAACAACC	NA		II			AGTCTGGAAATTGGGCCATTTGTTCCCCGGGGAGGCAGTGCTTTCCTTCCAGTACCCCGT[CG]GTTGTTATTTGGAACACCTGGCATTTCACATGGTCTTTGGCCATATGCCCCTGGCTTGAG	37	CGGTTGTTATTTGGAACACCTGGCATTTCACATGGTCTTTGGCCATATGC	15	43458571	F	rs7164602		NA	NA	LOC145663;GATM	NR_033252;NM_001482	Body;TSS1500	chr15:45669970-45671029	S_Shore			NA		15:45669693-45671628	Unclassified	NA
cg15744692	15	45671195	q	LOC145663	Body	shore	Body - shore	0	0	147	85	45671048	45671426	379	45671148	45671347	200	0.000204774	0.0498869	-0.0610294	69725450	AAAAACAAATAACCCAATTTCCAAACTTAATTTTCTACAATCTCAAACCC	NA		II			TCACCTCATTTTTCGGTAAACGAAACCACCTAAAGATTAGGTGGTTTCTTGGTGCAACAT[CG]GGTTTGAGACTGCAGAAAACTAAGTCTGGAAATTGGGCCATTTGTTCCCCGGGGAGGCAG	37	CGGGTTTGAGACTGCAGAAAACTAAGTCTGGAAATTGGGCCATTTGTTCC	15	43458487	F	rs16942529		NA	NA	LOC145663;GATM	NR_033252;NM_001482	Body;TSS1500	chr15:45669970-45671029	S_Shore			NA		15:45669693-45671628	Unclassified	NA
cg11724135	20	25129507	p	LOC284798	TSS1500	island	TSS1500 - island	0	0	28	103	25129492	25129548	57	25129507	25129542	36	0.000581989	0.0432362	-0.0392144	39601444	CTAACTACAACTTCACTATAATCTACCAACTCTAACAACAACTCAACTCA	56649311	CTAACTACAACTTCGCTATAATCTACCGACTCTAACGACAACTCAACTCG	I	C	Grn	TGTCGTCACTCGGTTCTCCGCCCATCCCCGTGCGCACGTGTTCGCTGTGCTAGCCCCGTG[CG]AGCTGAGCTGCCGTTAGAGTCGGTAGATTACAGCGAAGCTGCAGTCAGCAGCTCGTCTGC	37	CTGACTGCAGCTTCGCTGTAATCTACCGACTCTAACGGCAGCTCAGCTCG	20	25077507	F			NA	NA	LOC284798;LOC284798;LOC284798	NR_027093;NR_027092;NR_027091	TSS1500;TSS200;TSS200	chr20:25128764-25129610	Island		DMR	TRUE	20:25076584-25077610	20:25128787-25129737	Unclassified_Cell_type_specific	TRUE
cg16265348	20	25129542	p	LOC284798	TSS1500	island	TSS1500 - island	0	0	28	103	25129492	25129548	57	25129507	25129542	36	0.000581989	0.0139244	-0.0329062	18626467	RAATCTCACRATATACAAAACCAAACAAACRAACTACTAACTACAACTTC	NA		II			ACGTGTTCGCTGTGCTAGCCCCGTGCGAGCTGAGCTGCCGTTAGAGTCGGTAGATTACAG[CG]AAGCTGCAGTCAGCAGCTCGTCTGCCTGGCCCTGCACACCGTGAGACTCGAGGCAGTGCC	37	AGTCTCACGGTGTGCAGGGCCAGGCAGACGAGCTGCTGACTGCAGCTTCG	20	25077542	F			NA	NA	LOC284798;LOC284798;LOC284798	NR_027093;NR_027092;NR_027091	TSS1500;TSS200;TSS200	chr20:25128764-25129610	Island		DMR	TRUE	20:25076584-25077610	20:25128787-25129737	Unclassified_Cell_type_specific	TRUE
cg22645427	20	25129520	p	LOC284798	TSS1500	island	TSS1500 - island	0	0	28	103	25129492	25129548	57	25129507	25129542	36	0.000581989	0.0497305	-0.0174432	56746458	AACAAACAAACTACTAACTACAACTTCACTATAATCTACCAACTCTAACA	27750372	AACAAACGAACTACTAACTACAACTTCGCTATAATCTACCGACTCTAACG	I	A	Red	TTCTCCGCCCATCCCCGTGCGCACGTGTTCGCTGTGCTAGCCCCGTGCGAGCTGAGCTGC[CG]TTAGAGTCGGTAGATTACAGCGAAGCTGCAGTCAGCAGCTCGTCTGCCTGGCCCTGCACA	37	GGCAGACGAGCTGCTGACTGCAGCTTCGCTGTAATCTACCGACTCTAACG	20	25077520	F			NA	NA	LOC284798;LOC284798;LOC284798	NR_027093;NR_027092;NR_027091	TSS1500;TSS200;TSS200	chr20:25128764-25129610	Island		DMR	TRUE	20:25076584-25077610	20:25128787-25129737	Unclassified_Cell_type_specific	TRUE
cg23034922	1	149155775	q	LOC388692	IGR	shore	IGR - shore	0	0	163	4	149155612	149156012	401	149155775	149155849	75	1.45275e-05	0.00120527	-0.118712	43682329	TTCCTCRCCAAATTAATAAACTATAAAATCTCTTTTCCTTTCCCTAAAAC	NA		II			CTTCCCTTGGATTCCTCGCCAGGTTAGTGGGCTGTGAGGTCTCTTTTCCTTTCCCTGAGG[CG]CCTGGTTGCAGGGAGCGAAAGTGGATAGCTGACGGCCTGGAAGAACGACATTGCCGTGAC	37	TCCTCGCCAGGTTAGTGGGCTGTGAGGTCTCTTTTCCTTTCCCTGAGGCG	1	147422399	R			NA	NA				chr1:149156106-149156671	N_Shore			NA	1:147422337-147422540			NA
cg27554973	1	149155792	q	LOC388692	IGR	shore	IGR - shore	0	0	163	4	149155612	149156012	401	149155775	149155849	75	1.45275e-05	0.00409003	-0.0897036	61745352	AAACTATAAAATCTCTTTTCCTTTCCCTAAAACRCCTAATTACAAAAAAC	NA		II			GCCAGGTTAGTGGGCTGTGAGGTCTCTTTTCCTTTCCCTGAGGCGCCTGGTTGCAGGGAG[CG]AAAGTGGATAGCTGACGGCCTGGAAGAACGACATTGCCGTGACTCGGATTCGAACCGAGG	37	CGCTCCCTGCAACCAGGCGCCTCAGGGAAAGGAAAAGAGACCTCACAGCC	1	147422416	R			NA	NA				chr1:149156106-149156671	N_Shore			NA	1:147422337-147422540			NA
cg22481162	1	149155849	q	LOC388692	IGR	shore	IGR - shore	0	0	163	4	149155612	149156012	401	149155775	149155849	75	1.45275e-05	0.00932239	-0.0756049	66810335	CCATAATCATATAATAATTAATACTCTACACTATAACCACAACAACCTCA	19775311	CCATAATCGTATAATAATTAATACTCTACGCTATAACCGCAACAACCTCG	I	A	Red	GAGCGAAAGTGGATAGCTGACGGCCTGGAAGAACGACATTGCCGTGACTCGGATTCGAAC[CG]AGGTTGCTGCGGCCACAGCGCAGAGTACTAACCACTATACGATCATGGCGAGCCACAGGC	37	CCATGATCGTATAGTGGTTAGTACTCTGCGCTGTGGCCGCAGCAACCTCG	1	147422473	F			NA	NA				chr1:149156106-149156671	N_Shore			NA	1:147422337-147422540			NA
cg22862450	1	40025411	p	LOC728448	TSS200	open sea	TSS200 - open sea	0	0	26	3	40024763	40025701	939	40024971	40025415	445	0.000550115	0.0489325	0.0468898	54741485	AATCTAATATCACCTTAACAAATCTAAAAAAAATATCCTTATTTCCRAAC	NA		II			CCGCCGGAAGCCCGCACCGTGCCCCACCCCATCCGGCACCAGATTAAGGAAAGAAGGGGC[CG]TCCGGAAACAAGGACATCTCCTTTAGATCTGTTAAGGTGACACCAGATTTTTTTTTTTTT	37	ATCTGGTGTCACCTTAACAGATCTAAAGGAGATGTCCTTGTTTCCGGACG	1	39797998	F	rs35435329		NA	NA	LOC728448	NR_003929	TSS200					NA	1:39797520-39797999	1:40024954-40025562	Promoter_Associated_Cell_type_specific	TRUE
cg15057250	1	40025415	p	LOC728448	TSS200	open sea	TSS200 - open sea	0	0	26	3	40024763	40025701	939	40024971	40025415	445	0.000550115	0.0333626	0.0531387	73690507	AAAAAATCTAATATCACCTTAACAAATCTAAAAAAAATATCCTTATTTCC	NA		II			CGGAAGCCCGCACCGTGCCCCACCCCATCCGGCACCAGATTAAGGAAAGAAGGGGCCGTC[CG]GAAACAAGGACATCTCCTTTAGATCTGTTAAGGTGACACCAGATTTTTTTTTTTTTTTTT	37	AAAAATCTGGTGTCACCTTAACAGATCTAAAGGAGATGTCCTTGTTTCCG	1	39798002	F	rs35435329		NA	NA	LOC728448	NR_003929	TSS200					NA		1:40024954-40025562	Promoter_Associated_Cell_type_specific	TRUE
cg11704876	1	40025232	p	LOC728448	Body	open sea	Body - open sea	0	0	469	3	40024763	40025701	939	40024971	40025415	445	0.000550115	0.0442594	0.0605631	22764364	AATCCTCACAAACAATACCAAAATTAAACTAAAAATAAACAAAATAAACA	21660333	AATCCTCGCAAACAATACCAAAATTAAACTAAAAATAAACAAAATAAACG	I	A	Red	AGAGCGTGAAGCACCACAAGAGACCTGGCCCAGGATGCGTAGGGCCATGGGTCCGCACCC[CG]CCCACTCTGCCCACCCCCAGCTCAATCTTGGCACTGCCTGCGAGGACCCTGCCTTGCTCC	37	GGTCCTCGCAGGCAGTGCCAAGATTGAGCTGGGGGTGGGCAGAGTGGGCG	1	39797819	F			NA	NA	LOC728448	NR_003929	Body					NA	1:39797520-39797999	1:40024954-40025562	Promoter_Associated_Cell_type_specific	TRUE
cg27570309	3	3886273	p	LRRN1	5'UTR	open sea	5'UTR - open sea	0	0	259	14	3885831	3886532	702	3885955	3886273	319	0.000104826	0.0215232	0.0641594	62679446	ATATTTACATTTTCTACTCRCTATCCTACATATCACAATATAATATTCAC	NA		II			ACTTTGCTTGAATGTTTACATTTTCTGCTCGCTGTCCTACATATCACAATATAGTGTTCA[CG]TTTTGTTAAAACTTTGGGGTGTCAGGAGTTGAGCTTGCTCAGCAAGCCAGCATGGCTAGG	37	CGTGAACACTATATTGTGATATGTAGGACAGCGAGCAGAAAATGTAAACA	3	3861273	R			NA	NA	LRRN1	NM_020873	5'UTR					NA				NA
cg15999997	3	3885955	p	LRRN1	5'UTR	open sea	5'UTR - open sea	0	0	259	14	3885831	3886532	702	3885955	3886273	319	0.000104826	0.0295259	0.0656322	50705392	CTTTCTACATTATAACCTTTCTTTTATTTACTAAAAAAACATAATCACTC	NA		II			AATTTAAAAGCTTATTTGGTTATCTTCAATGGATTTTGAATGTATTCAATACTAGATTTG[CG]AGTGACTATGCCTTTTTAGTAAACAAAAGAAAGGCTATAATGTAGAAAGTATATGGAATA	37	TTTCTACATTATAGCCTTTCTTTTGTTTACTAAAAAGGCATAGTCACTCG	3	3860955	F			NA	NA	LRRN1	NM_020873	5'UTR					NA				NA
cg23238483	3	3886090	p	LRRN1	5'UTR	open sea	5'UTR - open sea	0	0	259	14	3885831	3886532	702	3885955	3886273	319	0.000104826	0.0277699	0.0804681	12646377	CTTAAAATCTTTTAACTATATCTCTCAATTCCAAACATATACACAAATCC	NA		II			TCCTAATCTAATTTTCAGGCACATCTCCAGACTTCAATTTGGCTGAAATAATTCATGCCA[CG]GACCTGTGCACATGCCTGGAATTGAGAGACACAGTTAAAAGACTCCAAGTTGCTTTCTGC	37	CGGACCTGTGCACATGCCTGGAATTGAGAGACACAGTTAAAAGACTCCAA	3	3861090	F			NA	NA	LRRN1	NM_020873	5'UTR					NA				NA
cg20438207	3	3886242	p	LRRN1	5'UTR	open sea	5'UTR - open sea	0	0	259	14	3885831	3886532	702	3885955	3886273	319	0.000104826	0.00914395	0.0885487	56732462	TTCTACACAACTCAACCAAAACTTTACTTAAATATTTACATTTTCTACTC	NA		II			GGACTCTGGAATTCTACACAGCTCAACCAAGACTTTGCTTGAATGTTTACATTTTCTGCT[CG]CTGTCCTACATATCACAATATAGTGTTCACGTTTTGTTAAAACTTTGGGGTGTCAGGAGT	37	TCTACACAGCTCAACCAAGACTTTGCTTGAATGTTTACATTTTCTGCTCG	3	3861242	R			NA	NA	LRRN1	NM_020873	5'UTR					NA				NA
cg21251646	6	31772441	p	LSM2	Body	shelf	Body - shelf	0	0	882	38	31771369	31773133	1765	31771439	31772441	1003	0.000192619	0.00176914	0.0274937	27685382	TAAATATTAAATACACTACATAATTTCACCATATTAACCAAACTATTCTC	NA		II			CTGGCCTATGCTAGGTATTAGATACACTACATGGTTTCACCATGTTGGCCAGGCTGTTCT[CG]CTCTCTTGACCTCGTGATCCACCCGCCTCAGCCTCCCAAAGTGCTGGGATTACAGGCATG	37	AGGTATTAGATACACTACATGGTTTCACCATGTTGGCCAGGCTGTTCTCG	6	31880420	R			NA	NA	LSM2	NM_021177	Body	chr6:31774475-31774862	N_Shelf			NA				NA
cg20677261	6	31771439	p	LSM2	Body	shelf	Body - shelf	0	0	882	38	31771369	31773133	1765	31771439	31772441	1003	0.000192619	0.0318451	0.0278648	34772415	ACTACTCAAAAACCTAAAACTAAAAAATCACATAAACCCRAAAAACRAAC	NA		II			ATGGAGTCTCAGTCTGTCGCCCAGGCTGGAGTGCAGTGGCCTGATCTCAGCTCACTACAA[CG]TCCGCCTCCCGGGTTCATGTGATTCTCCAGCCTCAGGCTCCTGAGCAGCTAGGATTACAG	37	CGTCCGCCTCCCGGGTTCATGTGATTCTCCAGCCTCAGGCTCCTGAGCAG	6	31879418	F			NA	NA	LSM2	NM_021177	Body	chr6:31774475-31774862	N_Shelf			NA				NA
cg08035151	6	31772251	p	LSM2	Body	shelf	Body - shelf	0	0	882	38	31771369	31773133	1765	31771439	31772441	1003	0.000192619	0.0033107	0.0317426	40770508	TTTTATAAACTTAAACAAATAATATAACTAATCTAAACCTCAATTTCCTC	NA		II			TCACTTACTAGTTTTGTAGACTTGAACAAGTGGTATAGCTGATCTAAGCCTCAGTTTCCT[CG]TGTAAAACAGCAATAGTATATATTACTTAGCAGTGTTTGAGAAATCAATCAATAAATGTA	37	CGAGGAAACTGAGGCTTAGATCAGCTATACCACTTGTTCAAGTCTACAAA	6	31880230	R			NA	NA	LSM2	NM_021177	Body	chr6:31774475-31774862	N_Shelf			NA				NA
cg00636368	3	185000586	q	MAP3K13	IGR	island	IGR - island	0	0	83	17	185000565	185000843	279	185000586	185000824	239	7.36087e-08	0.00176224	-0.149422	69626379	CTATCTTTAAATTCACCTAACATCCTAATACRCTCCAAATCTTACTTATC	NA		II			TAACATGCACTTTTCCAGGCTAGATACACAGGCGGAGAAGCAAACCGGCGAAATAAAATC[CG]ACAAGCAAGATCTGGAGCGCATCAGGATGCCAGGTGAACTCAAAGACAGGTCGGAAGTGA	37	TGTCTTTGAGTTCACCTGGCATCCTGATGCGCTCCAGATCTTGCTTGTCG	3	186483280	F			NA	NA				chr3:185000557-185000896	Island			NA	3:186483265-186483810	3:184999770-185001156	Promoter_Associated	NA
cg05480594	3	185000760	q	MAP3K13	IGR	island	IGR - island	0	0	83	17	185000565	185000843	279	185000586	185000824	239	7.36087e-08	0.00467826	-0.138842	19638359	CACACAAAAAATTACACACAAAAAACAATACCTAATTATAAAAAATAACA	12665350	CGCACAAAAAATTACGCACGAAAAACGATACCTAATTATAAAAAATAACG	I	C	Grn	GGCCGGACGTGGCGCACAGGAAGTTACGCACGGGAGGCGGTACCTGGTTGTGGAGGGTGA[CG]CCATGGGTGGGGCGGAGCGTCTGGGATGCGCTGGGAGCCTAGGATCCCCGACAGGTAACC	37	CGCACAGGAAGTTACGCACGGGAGGCGGTACCTGGTTGTGGAGGGTGACG	3	186483454	R			NA	NA				chr3:185000557-185000896	Island	high-CpG:186483408-186483478		NA	3:186483265-186483810	3:184999770-185001156	Promoter_Associated	NA
cg10542883	3	185000726	q	MAP3K13	IGR	island	IGR - island	0	0	83	17	185000565	185000843	279	185000586	185000824	239	7.36087e-08	0.00305052	-0.114267	55719453	ACTACAAATCCAATAAAATTCCAACCAAACATAACACACAAAAAATTACA	39782416	ACTACGAATCCGATAAAATTCCGACCGAACGTAACGCACAAAAAATTACG	I	C	Grn	GCGCTCAGCGGGACTGCGGGTCCGGTGGAATTCCGGCCGGACGTGGCGCACAGGAAGTTA[CG]CACGGGAGGCGGTACCTGGTTGTGGAGGGTGACGCCATGGGTGGGGCGGAGCGTCTGGGA	37	ACTGCGGGTCCGGTGGAATTCCGGCCGGACGTGGCGCACAGGAAGTTACG	3	186483420	R			NA	NA				chr3:185000557-185000896	Island	high-CpG:186483408-186483478		NA	3:186483265-186483810	3:184999770-185001156	Promoter_Associated	NA
cg22464548	3	185000648	q	MAP3K13	IGR	island	IGR - island	0	0	83	17	185000565	185000843	279	185000586	185000824	239	7.36087e-08	0.0095325	-0.0918451	13723464	CTAAAACRCATCAAAATACCAAATAAACTCAAAAACAAATCRAAAATAAC	NA		II			ACAAGCAAGATCTGGAGCGCATCAGGATGCCAGGTGAACTCAAAGACAGGTCGGAAGTGA[CG]TCACTAGCCGAGTCGGGCGCTCAGCGGGACTGCGGGTCCGGTGGAATTCCGGCCGGACGT	37	TGGAGCGCATCAGGATGCCAGGTGAACTCAAAGACAGGTCGGAAGTGACG	3	186483342	R			NA	NA				chr3:185000557-185000896	Island			NA	3:186483265-186483810	3:184999770-185001156	Promoter_Associated	NA
cg07057670	3	185000824	q	MAP3K13	IGR	island	IGR - island	0	0	83	17	185000565	185000843	279	185000586	185000824	239	7.36087e-08	0.0142344	-0.0831087	43600382	AAACATCTAAAATACACTAAAAACCTAAAATCCCCAACAAATAACCTACA	71780371	AAACGTCTAAAATACGCTAAAAACCTAAAATCCCCGACAAATAACCTACG	I	A	Red	ATGGGTGGGGCGGAGCGTCTGGGATGCGCTGGGAGCCTAGGATCCCCGACAGGTAACCTG[CG]GGCGGATCTGAACGGGGGGCGAGGGTGGCAGCTGGAGTTGATGGCCTAGATCGCTCGGGG	37	GAGCGTCTGGGATGCGCTGGGAGCCTAGGATCCCCGACAGGTAACCTGCG	3	186483518	R			NA	NA				chr3:185000557-185000896	Island			NA	3:186483265-186483810	3:184999770-185001156	Promoter_Associated	NA
cg04609576	5	126626362	q	MEGF10	TSS200	island	TSS200 - island	0	0	9	25	126626351	126626373	23	126626360	126626364	5	5.74422e-05	0.00558964	-0.127852	16708345	ATACAACAATCAAACCRAAAAAATCCTACATATTACRCTAAAAACTACRC	NA		II			TCACGATCGAGGTGCAGCAGTCAGGCCGGGAAGATCCTGCATGTTGCGCTAGGGACTGCG[CG]CGGCGCCAAGCGACAACCCCCCAGCGGCCACTGCCCCGGCAGCAGCAGCTGCAGCAGCGG	37	TGCAGCAGTCAGGCCGGGAAGATCCTGCATGTTGCGCTAGGGACTGCGCG	5	126654261	R	rs12517649		NA	NA	MEGF10	NM_032446	TSS200	chr5:126626053-126626901	Island			TRUE	5:126653687-126654771	5:126625043-126627039	Unclassified_Cell_type_specific	TRUE
cg08874609	5	126626360	q	MEGF10	TSS200	island	TSS200 - island	0	0	9	25	126626351	126626373	23	126626360	126626364	5	5.74422e-05	0.00534543	-0.11999	50728451	AAATACAACAATCAAACCRAAAAAATCCTACATATTACRCTAAAAACTAC	NA		II			ACTCACGATCGAGGTGCAGCAGTCAGGCCGGGAAGATCCTGCATGTTGCGCTAGGGACTG[CG]CGCGGCGCCAAGCGACAACCCCCCAGCGGCCACTGCCCCGGCAGCAGCAGCTGCAGCAGC	37	GGTGCAGCAGTCAGGCCGGGAAGATCCTGCATGTTGCGCTAGGGACTGCG	5	126654259	R		rs12517649	NA	NA	MEGF10	NM_032446	TSS200	chr5:126626053-126626901	Island			TRUE	5:126653687-126654771	5:126625043-126627039	Unclassified_Cell_type_specific	TRUE
cg23018092	5	126626364	q	MEGF10	TSS200	island	TSS200 - island	0	0	9	25	126626351	126626373	23	126626360	126626364	5	5.74422e-05	0.0119922	-0.104603	48612454	AACTACTACTACCAAAACAATAACCACTAAAAAATTATCACTTAACACCA	40646314	AACTACTACTACCGAAACAATAACCGCTAAAAAATTATCGCTTAACGCCG	I	C	Grn	ACGATCGAGGTGCAGCAGTCAGGCCGGGAAGATCCTGCATGTTGCGCTAGGGACTGCGCG[CG]GCGCCAAGCGACAACCCCCCAGCGGCCACTGCCCCGGCAGCAGCAGCTGCAGCAGCGGCA	37	AGCTGCTGCTGCCGGGGCAGTGGCCGCTGGGGGGTTGTCGCTTGGCGCCG	5	126654263	F			NA	NA	MEGF10	NM_032446	TSS200	chr5:126626053-126626901	Island			TRUE	5:126653687-126654771	5:126625043-126627039	Unclassified_Cell_type_specific	TRUE
cg08217163	2	66809959	p	MEIS1	IGR	shore	IGR - shore	0	0	163	11	66809760	66810148	389	66809780	66809985	206	0.000108474	0.027799	-0.0797511	59664419	ATATAAATAAACCAACAAAATTTATTTCAAATAACAAAAAAACATACACA	18777394	ATATAAATAAACCGACAAAATTTATTTCAAATAACGAAAAAACATACACG	I	A	Red	GCTGCTGGGTCTGTGTGGGTAGGCCGGCAGGATTTATTTCAGGTGACGGAGGAACATACA[CG]GAATATGAATTTCCGCAGGAGTGGCGCCGTGATTCCTTCCCTCTCCCTCTCGGCCGCCCT	37	GTGTGGGTAGGCCGGCAGGATTTATTTCAGGTGACGGAGGAACATACACG	2	66663463	R			NA	NA				chr2:66808568-66809404	S_Shore		RDMR	TRUE	2:66663427-66663520	2:66809206-66810655	Unclassified_Cell_type_specific	NA
cg02963248	2	66809780	p	MEIS1	IGR	shore	IGR - shore	0.01	0	163	11	66809760	66810148	389	66809780	66809985	206	0.000108474	0.00761118	-0.0768976	71620382	TAATAAAAATAATAACCACAAACTCAAAATAAATTCTTATACRCCCAACC	NA		II			CCGGGGCTATATAATAGAGATAATGACCACAAACTCAAGATAAATTCTTATGCGCCCAGC[CG]GTCAATTCTTTTTTATTTAAGAGAGTGAGCCTGAAGGGTGAGCCTCATCCCCTCCCCTCC	37	CGGCTGGGCGCATAAGAATTTATCTTGAGTTTGTGGTCATTATCTCTATT	2	66663284	R			NA	NA				chr2:66808568-66809404	S_Shore		RDMR	TRUE		2:66809206-66810655	Unclassified_Cell_type_specific	NA
cg24105287	2	66809985	p	MEIS1	IGR	shore	IGR - shore	0	0	163	11	66809760	66810148	389	66809780	66809985	206	0.000108474	0.0386257	-0.067593	32673381	TCAAATAACAAAAAAACATACACAAAATATAAATTTCCACAAAAATAACA	51600465	TCAAATAACGAAAAAACATACACGAAATATAAATTTCCGCAAAAATAACG	I	C	Grn	GCAGGATTTATTTCAGGTGACGGAGGAACATACACGGAATATGAATTTCCGCAGGAGTGG[CG]CCGTGATTCCTTCCCTCTCCCTCTCGGCCGCCCTCTCCTCAGGGTCTCCCTCCTTTTCTG	37	TCAGGTGACGGAGGAACATACACGGAATATGAATTTCCGCAGGAGTGGCG	2	66663489	R			NA	NA				chr2:66808568-66809404	S_Shore		RDMR	TRUE	2:66663427-66663520	2:66809206-66810655	Unclassified_Cell_type_specific	NA
cg10552446	2	66809923	p	MEIS1	IGR	shore	IGR - shore	0	0	163	11	66809760	66810148	389	66809780	66809985	206	0.000108474	0.0225126	-0.06007	24672437	AAAATTCATATTCCRTATATATTCCTCCRTCACCTAAAATAAATCCTACC	NA		II			TACCATATTATAAGCATGACATGCAAATAAATAAGTGCTGCTGGGTCTGTGTGGGTAGGC[CG]GCAGGATTTATTTCAGGTGACGGAGGAACATACACGGAATATGAATTTCCGCAGGAGTGG	37	AAATTCATATTCCGTGTATGTTCCTCCGTCACCTGAAATAAATCCTGCCG	2	66663427	F			NA	NA				chr2:66808568-66809404	S_Shore		RDMR	TRUE	2:66663427-66663520	2:66809206-66810655	Unclassified_Cell_type_specific	NA
cg05494014	7	15725652	p	MEOX2	1stExon	open sea	1stExon - open sea	0	0	82	53	15724727	15725946	1220	15725086	15725862	777	0.000408174	0.00107401	-0.0876192	52667352	CCCCAATCAAAATACTAAAACCCAAACTAAAAAAATTAAAACACAAAACA	36766475	CCCCAATCGAAATACTAAAACCCAAACTAAAAAAATTAAAACACAAAACG	I	A	Red	GCGCGCACGCGGCCCCAGTCGGGGTGCTGGAGCCCAAGCTGGAAGAGTTGGAGCACAGGA[CG]GGCGGGCTGCTCCCCAACTCTGGGGGCCCTCCAGAGTCGGGCTGGAGGCAGAGGCTGTGC	37	CCCCAGTCGGGGTGCTGGAGCCCAAGCTGGAAGAGTTGGAGCACAGGACG	7	15692177	R			NA	NA	MEOX2	NM_005924	1stExon				DMR	NA	7:15691836-15692269			NA
cg06411724	7	15725477	p	MEOX2	Body	open sea	Body - open sea	0	0	469	53	15724727	15725946	1220	15725086	15725862	777	0.000408174	0.0366926	-0.0529032	28670384	AAAAACAACAACTCAAATAAAAACACACCAAACACCCTCAAAAATACACA	58661346	AAAAACGACAACTCAAATAAAAACGCGCCAAACACCCTCGAAAATACGCG	I	C	Grn	GCTGCCACCCTCCAGTGCGAGAATCTCCCCTAGTATCTCTCCGCCCCTTTTCCAGCCCGG[CG]CGCACTCTCGAGGGTGCCTGGCGCGCCCTTACCTGAGCTGTCGCTTTTCCTCTTGCCGCC	37	AAAAGCGACAGCTCAGGTAAGGGCGCGCCAGGCACCCTCGAGAGTGCGCG	7	15692002	F			NA	NA	MEOX2	NM_005924	Body				DMR	NA	7:15691836-15692269			NA
cg17544952	7	15725196	p	MEOX2	Body	open sea	Body - open sea	0	0	469	53	15724727	15725946	1220	15725086	15725862	777	0.000408174	0.0453478	-0.0438572	13723353	AAAACAAATAACTATAAAATCRATTATAAAACRTAACCTTCCATCCCAAC	NA		II			CCGCACGCACGCCTGCCCAACGGACGCTGCATCCCTGGGCGCACGCCCCTCCCTCCCCAG[CG]CTGGGATGGAAGGTCACGCTTCACAATCGATTTCACAGCCACTTGTCCTTTTTTATCAAC	37	GGACAAGTGGCTGTGAAATCGATTGTGAAGCGTGACCTTCCATCCCAGCG	7	15691721	F	rs80154086		NA	NA	MEOX2	NM_005924	Body				DMR	NA	7:15691655-15691740			NA
cg26990733	6	31371465	p	MICA	1stExon	island	1stExon - island	0	0	43	35	31371409	31371591	183	31371423	31371573	151	0.00191476	0.0210556	-0.0881007	71755477	TAAACCCAATCTTTCTACTTCTAACTAACATCTTCCCTTTTACACCTCCA	49698457	TAAACCCGATCTTTCTACTTCTAACTAACATCTTCCCTTTTACACCTCCG	I	A	Red	GGGCCATGGGGCTGGGCCCGGTCTTTCTGCTTCTGGCTGGCATCTTCCCTTTTGCACCTC[CG]GGAGCTGCTGCTGGTGAGTGGCGTTCCTGGCGGTCCTCGGCGGAGCGGGAGCAGTGGGAC	37	TGGGCCCGGTCTTTCTGCTTCTGGCTGGCATCTTCCCTTTTGCACCTCCG	6	31479444	R			NA	NA	MICA	NM_000247	1stExon	chr6:31370915-31371917	Island			NA	6:31478935-31479854	6:31370048-31371802	Promoter_Associated	NA
cg08282195	6	31371512	p	MICA	Body	island	Body - island	0	0	79	35	31371409	31371591	183	31371423	31371573	151	0.00191476	0.0496789	-0.0822147	10739477	CCAAAAACTACTACTAATAAATAACATTCCTAACAATCCTCAACAAAACA	52752447	CCGAAAACTACTACTAATAAATAACGTTCCTAACGATCCTCGACGAAACG	I	A	Red	CCTTTTGCACCTCCGGGAGCTGCTGCTGGTGAGTGGCGTTCCTGGCGGTCCTCGGCGGAG[CG]GGAGCAGTGGGACGTTTCCGGGGGTCGGGTGGGTAGCGGCGAGCGCTGTGCGGTCAGGGC	37	CCGGGAGCTGCTGCTGGTGAGTGGCGTTCCTGGCGGTCCTCGGCGGAGCG	6	31479491	R			NA	NA	MICA	NM_000247	Body	chr6:31370915-31371917	Island			NA	6:31478935-31479854	6:31370048-31371802	Promoter_Associated	NA
cg14228840	6	31371488	p	MICA	Body	island	Body - island	0	0	79	35	31371409	31371591	183	31371423	31371573	151	0.00191476	0.0436815	-0.0660561	60622478	AACTAACATCTTCCCTTTTACACCTCCRAAAACTACTACTAATAAATAAC	NA		II			TTTCTGCTTCTGGCTGGCATCTTCCCTTTTGCACCTCCGGGAGCTGCTGCTGGTGAGTGG[CG]TTCCTGGCGGTCCTCGGCGGAGCGGGAGCAGTGGGACGTTTCCGGGGGTCGGGTGGGTAG	37	CGCCACTCACCAGCAGCAGCTCCCGGAGGTGCAAAAGGGAAGATGCCAGC	6	31479467	R			NA	TRUE	MICA	NM_000247	Body	chr6:31370915-31371917	Island			NA	6:31478935-31479854	6:31370048-31371802	Promoter_Associated	NA
cg03798774	10	319282	p	MIR5699	IGR	open sea	IGR - open sea	0	0	901	66	318227	320183	1957	319128	319282	155	0.000206743	0.0231923	0.0108813	24661471	AAAAAACCCCACRAAAACAATTCTCCTAATTACCTAATTTATACTTAACC	NA		II			GCACGGCCCAAAGGAGGCCCCACGGGAGCAGTTCTCCTGGTTACCTGGTTTGTACTTGAC[CG]GTCACGGTGAGGGCTGCCATCTGAGAAGCGGGAGCCTGTGAAGAAGCATCTCTCCCTCGC	37	GGAGGCCCCACGGGAGCAGTTCTCCTGGTTACCTGGTTTGTACTTGACCG	10	309282	R			NA	NA								NA	10:309120-309289			NA
cg05611731	10	319128	p	MIR5699	IGR	open sea	IGR - open sea	0	0	901	66	318227	320183	1957	319128	319282	155	0.000206743	0.00729214	0.0317369	54709355	CAAAACTACTCTTAATTACATCCTAAAAACCCAACCTTATACRAAAAACC	NA		II			TGGCCAGCCAACAGAACTACTCTTGGTTGCATCCTAAGAACCCAGCCTTGTGCGAGGGGC[CG]TGGAGAATGCAGAACACAACTTCACAGTAGCAAATCCTATACTCACCCACCTGCGCTGGC	37	CGGCCCCTCGCACAAGGCTGGGTTCTTAGGATGCAACCAAGAGTAGTTCT	10	309128	R			NA	NA								NA	10:309120-309289			NA
cg17568266	10	319225	p	MIR5699	IGR	open sea	IGR - open sea	0	0	901	66	318227	320183	1957	319128	319282	155	0.000206743	0.0148318	0.0663971	42652414	TACAAACCAAATAACCAAAAAAACTACTCCCRTAAAACCTCCTTTAAACC	NA		II			CCTATACTCACCCACCTGCGCTGGCACACACACACACCGGCGCTGGAATGCACGCATGCA[CG]GCCCAAAGGAGGCCCCACGGGAGCAGTTCTCCTGGTTACCTGGTTTGTACTTGACCGGTC	37	CGGCCCAAAGGAGGCCCCACGGGAGCAGTTCTCCTGGTTACCTGGTTTGT	10	309225	F			NA	NA								NA	10:309120-309289			NA
cg05279622	6	29629758	p	MOG	Body	open sea	Body - open sea	0	0	469	30	29629247	29630457	1211	29629716	29629988	273	0.00020717	0.039394	0.0363116	26602426	CTCATTCCTAAATTTATCTCAACTTCCTAACTCCAAAACCTAAACAAAAC	NA		II			CTCCTGTTCCCACCTCTTCGTCTGCATGCCTAAGAAACTGTTTTACAAGTAAATAAGGGA[CG]CTTTGTCTAGGCTTTGGAGCCAGGAAGTTGAGACAAATTTAGGAATGAGATGAAGTAATG	37	CGCTTTGTCTAGGCTTTGGAGCCAGGAAGTTGAGACAAATTTAGGAATGA	6	29737737	F	rs3117286		NA	NA	MOG;MOG;MOG;MOG;MOG;MOG;MOG;MOG;MOG;MOG;MOG	NM_206813;NM_001170418;NM_206811;NM_206810;NM_206809;NM_001170417;NM_001008229;NM_001008228;NM_206812;NM_002433;NM_206814	Body;Body;Body;Body;Body;Body;Body;Body;Body;Body;Body					NA				NA
cg16118803	6	29629716	p	MOG	Body	open sea	Body - open sea	0	0	469	30	29629247	29630457	1211	29629716	29629988	273	0.00020717	0.0118394	0.0492233	20746441	AACAAAACRTCCCTTATTTACTTATAAAACAATTTCTTAAACATACAAAC	NA		II			AGGGGAGAAAGTTCTCTTTTGGGTTGCTATCCACATTCCAACCTCCTGTTCCCACCTCTT[CG]TCTGCATGCCTAAGAAACTGTTTTACAAGTAAATAAGGGACGCTTTGTCTAGGCTTTGGA	37	CGTCTGCATGCCTAAGAAACTGTTTTACAAGTAAATAAGGGACGCTTTGT	6	29737695	F			NA	NA	MOG;MOG;MOG;MOG;MOG;MOG;MOG;MOG;MOG;MOG;MOG	NM_206813;NM_001170418;NM_206811;NM_206810;NM_206809;NM_001170417;NM_001008229;NM_001008228;NM_206812;NM_002433;NM_206814	Body;Body;Body;Body;Body;Body;Body;Body;Body;Body;Body					NA				NA
cg05813221	6	29629988	p	MOG	Body	open sea	Body - open sea	0	0	469	30	29629247	29630457	1211	29629716	29629988	273	0.00020717	0.0129729	0.0500863	55616480	TCCTTTCTTTAAATTCTTCATTATAAAACATAAAAACAAATACCAAACRC	NA		II			GTTGTCTCTAATCCTTTCTTTAAATTCTTCATTATGAAACATAAAAACAAATGCCAGGCG[CG]GCAGCTCACGCCTGTAATCCCAGCACTTTGGGAGGCCGAAGCGGGCAGATCACCCGAGGT	37	CGCGCCTGGCATTTGTTTTTATGTTTCATAATGAAGAATTTAAAGAAAGG	6	29737967	R			NA	NA	MOG;MOG;MOG;MOG;MOG;MOG;MOG;MOG;MOG;MOG;MOG	NM_206813;NM_001170418;NM_206811;NM_206810;NM_206809;NM_001170417;NM_001008229;NM_001008228;NM_206812;NM_002433;NM_206814	Body;Body;Body;Body;Body;Body;Body;Body;Body;Body;Body					NA				NA
cg19030620	1	220922217	q	MOSC2	Body	shore	Body - shore	0	0	147	6	220922070	220922364	295	220922123	220922217	95	0.00162562	0.0449027	-0.127614	22739386	CAACCCAAAAACTCAAATAACAAACCTCTATAATCCTTCCCAAATAAATC	NA		II			CGCGGGCGCGGGGCAGCGCGGAGCCTGCCTGGGATGAGGAGCGGGGGGGCAGGTGGGGCC[CG]ATCTATCTGGGAAGGACTATAGAGGTTTGCCACCTGAGTTTCTGGGCTGACTGTTGGGCC	37	AGCCCAGAAACTCAGGTGGCAAACCTCTATAGTCCTTCCCAGATAGATCG	1	218988840	F	rs72472373		NA	NA	MOSC2	NM_017898	Body	chr1:220921411-220922176	S_Shore			NA				TRUE
cg00513220	1	220922123	q	MOSC2	1stExon	island	1stExon - island	0	0	43	6	220922070	220922364	295	220922123	220922217	95	0.00162562	0.044451	-0.110653	32770492	CTACAAAAAAATACCRATAAACRAAACTAAATACACRACCATAAAACTAC	NA		II			CCGGTGAAATCCTGCAAAGGGGTGCCGGTGAGCGAGGCTGAGTGCACGGCCATGGGGCTG[CG]CAGCGGCAACCTGCGGGACAGGTACAGCACAGCGCGGGCGCGGGGCAGCGCGGAGCCTGC	37	CGCAGCCCCATGGCCGTGCACTCAGCCTCGCTCACCGGCACCCCTTTGCA	1	218988746	R			NA	TRUE	MOSC2	NM_017898	1stExon	chr1:220921411-220922176	Island			NA	1:218987871-218988799			NA
cg19361865	1	220922163	q	MOSC2	Body	island	Body - island	0	0	79	6	220922070	220922364	295	220922123	220922217	95	0.00162562	0.031538	-0.100014	11656405	TAAAACTACACAACAACAACCTACAAAACAAATACAACACAACACAAACA	70658337	TAAAACTACGCAACGACAACCTACGAAACAAATACAACACAACGCGAACG	I	C	Grn	AGTGCACGGCCATGGGGCTGCGCAGCGGCAACCTGCGGGACAGGTACAGCACAGCGCGGG[CG]CGGGGCAGCGCGGAGCCTGCCTGGGATGAGGAGCGGGGGGGCAGGTGGGGCCCGATCTAT	37	CGCCCGCGCTGTGCTGTACCTGTCCCGCAGGTTGCCGCTGCGCAGCCCCA	1	218988786	R			NA	NA	MOSC2	NM_017898	Body	chr1:220921411-220922176	Island			NA	1:218987871-218988799			TRUE
cg09404642	17	48585645	q	MYCBPAP	TSS200	island	TSS200 - island	0	0	9	93	48585631	48585649	19	48585635	48585645	11	0.000417624	0.0333783	0.0388825	69738364	RAAAACCRAAAACTAAATAAAAATAACTAACTAATAAAAATACATAACCC	NA		II			GGGCTGGCACCCCCGACGCCCCACCCGCCCCCCGTGGCCTAGCAGCAGGGCGGGGCGAGG[CG]GGTCATGCACCCCTACCAGCCAGCCACTCCCACCCAGCCCTCGGCTCCCGCAACTCGCGG	37	GGAGCCGAGGGCTGGGTGGGAGTGGCTGGCTGGTAGGGGTGCATGACCCG	17	45940644	F			NA	NA	MYCBPAP	NM_032133	TSS200	chr17:48585385-48586167	Island			NA	17:45940385-45941137	17:48585034-48586455	Promoter_Associated_Cell_type_specific	TRUE
cg20138264	17	48585640	q	MYCBPAP	TSS200	island	TSS200 - island	0	0	9	93	48585631	48585649	19	48585635	48585645	11	0.000417624	0.0123115	0.0456299	58648331	CCRAAAACTAAATAAAAATAACTAACTAATAAAAATACATAACCCRCCTC	NA		II			AGCAGGGGCTGGCACCCCCGACGCCCCACCCGCCCCCCGTGGCCTAGCAGCAGGGCGGGG[CG]AGGCGGGTCATGCACCCCTACCAGCCAGCCACTCCCACCCAGCCCTCGGCTCCCGCAACT	37	CGAGGGCTGGGTGGGAGTGGCTGGCTGGTAGGGGTGCATGACCCGCCTCG	17	45940639	F			NA	NA	MYCBPAP	NM_032133	TSS200	chr17:48585385-48586167	Island			NA	17:45940385-45941137	17:48585034-48586455	Promoter_Associated_Cell_type_specific	TRUE
cg09265274	17	48585635	q	MYCBPAP	TSS200	island	TSS200 - island	0	0	9	93	48585631	48585649	19	48585635	48585645	11	0.000417624	0.0205089	0.0575509	55775341	AACTAAATAAAAATAACTAACTAATAAAAATACATAACCCRCCTCRCCCC	NA		II			CGGGAAGCAGGGGCTGGCACCCCCGACGCCCCACCCGCCCCCCGTGGCCTAGCAGCAGGG[CG]GGGCGAGGCGGGTCATGCACCCCTACCAGCCAGCCACTCCCACCCAGCCCTCGGCTCCCG	37	CGGGGCGAGGCGGGTCATGCACCCCTACCAGCCAGCCACTCCCACCCAGC	17	45940634	F			NA	NA	MYCBPAP	NM_032133	TSS200	chr17:48585385-48586167	Island			NA	17:45940385-45941137	17:48585034-48586455	Promoter_Associated_Cell_type_specific	TRUE
cg02379854	2	106467866	q	NCK2	TSS1500	open sea	TSS1500 - open sea	0	0	112	12	106467864	106468382	519	106467866	106468318	453	0.000336777	0.0314459	0.062518	46695421	ACRATAAAACCTATCTCTAATACAAAAAAAACAACCRAAAATAATAACAC	NA		II			GCCTCCCGGGTTCAAGCGATTCTCCTGCCTCAGCCTCCGGAGTAGCTGGGACTACAGGAG[CG]TGCCACCACCCCCGGCTGCTCTTTTTGTATTAGAGACAGGTTTCACCGTGTTAGCCAGGA	37	CGGTGAAACCTGTCTCTAATACAAAAAGAGCAGCCGGGGGTGGTGGCACG	2	105834298	F			NA	NA	NCK2;NCK2;NCK2	NM_001004720;NM_003581;NM_001004722	TSS1500;5'UTR;5'UTR					NA				NA
cg16949539	2	106468200	q	NCK2	5'UTR	open sea	5'UTR - open sea	0	0	259	12	106467864	106468382	519	106467866	106468318	453	0.000336777	0.0290331	0.0669909	36754340	TCCCTCTAAAACAATCTCACTACAATAAAACAATTATTAATTAACTAACC	NA		II			TTGATTGGCTGTCCCTCTGAAGCAGTCTCACTGCAGTGAGGCAGTTGTTGATTGGCTGGC[CG]TCTGGTGTGACTTAGTTTTTGATTGCTGGATTTCACTGGAGTGAAGTGGTCGTTTATTGG	37	CGGCCAGCCAATCAACAACTGCCTCACTGCAGTGAGACTGCTTCAGAGGG	2	105834632	R			NA	NA	NCK2;NCK2;NCK2	NM_003581;NM_001004722;NM_001004720	5'UTR;5'UTR;TSS200					NA				NA
cg27493117	2	106468123	q	NCK2	5'UTR	open sea	5'UTR - open sea	0	0	259	12	106467864	106468382	519	106467866	106468318	453	0.000336777	0.012346	0.0692273	52795443	ACAATAAAACTACTTCAAAAAAACAACCAATCAATAACAACTCCATTAAC	NA		II			GAGTTTCAGAAGCGGAAGCGTTCAGGGATTGGTTAACCTTTAGCTACTGAGGCGTGATTA[CG]CCAATGGAGCTGTCATTGATTGGCTGTCCCTCTGAAGCAGTCTCACTGCAGTGAGGCAGT	37	CGCCAATGGAGCTGTCATTGATTGGCTGTCCCTCTGAAGCAGTCTCACTG	2	105834555	F			NA	NA	NCK2;NCK2;NCK2	NM_003581;NM_001004722;NM_001004720	5'UTR;5'UTR;TSS200					NA				NA
cg14101485	19	3369759	p	NFIC	Body	island	Body - island	0	0	79	99	3369680	3369838	159	3369702	3369820	119	0.00420838	0.0458832	-0.0724964	31789454	AAAAACTTAACCCCAAACCCAAAATAACTAACATAACAATAACACCAACA	13797496	AAAAACTTAACCCCAAACCCGAAATAACTAACGTAACGATAACGCCAACG	I	A	Red	TGCCGGCGGGAAGGCCGGCCTCCCCGCGCCTGCTCTGGGCCTCCCTCCCTGCCTCCCTCC[CG]CTGGCGCCACCGCCACGTTAGTTATTCCGGGTTTGGGGCCAAGTCCCTCTTGGCCGCAGC	37	AGGGACTTGGCCCCAAACCCGGAATAACTAACGTGGCGGTGGCGCCAGCG	19	3320759	F			NA	NA	NFIC;NFIC	NM_005597;NM_205843	Body;Body	chr19:3369477-3369913	Island			NA	19:3320494-3320878			NA
cg25826463	19	3369820	p	NFIC	Body	island	Body - island	0	0	79	99	3369680	3369838	159	3369702	3369820	119	0.00420838	0.0475204	-0.0640704	66638495	AAAACAAAAACCCAATAACAAAATAAAAATAACTCAAAAAATCCACCACA	56774477	AAAACAAAAACCCGATAACGAAATAAAAATAACTCGAAAAATCCGCCACG	I	C	Grn	GCTGGCGCCACCGCCACGTTAGTTATTCCGGGTTTGGGGCCAAGTCCCTCTTGGCCGCAG[CG]TGGCGGATTCCCCGAGCCACCTCCATCCCGCCACCGGGTCCCTGTCTCATTCGTTCGTTG	37	GAGACAGGGACCCGGTGGCGGGATGGAGGTGGCTCGGGGAATCCGCCACG	19	3320820	F			NA	NA	NFIC;NFIC	NM_005597;NM_205843	Body;Body	chr19:3369477-3369913	Island			NA	19:3320494-3320878			NA
cg10688516	19	3369714	p	NFIC	Body	island	Body - island	0	0	79	99	3369680	3369838	159	3369702	3369820	119	0.00420838	0.041873	-0.0360873	45794510	AAAACTATATAAAACCCATAACTCCCATAAATCCTACCRACRAAAAAACC	NA		II			TACTCTTAAGAGGAACTGTGTGGAGCCCATGGCTCCCATAAATCCTGCCGGCGGGAAGGC[CG]GCCTCCCCGCGCCTGCTCTGGGCCTCCCTCCCTGCCTCCCTCCCGCTGGCGCCACCGCCA	37	GAACTGTGTGGAGCCCATGGCTCCCATAAATCCTGCCGGCGGGAAGGCCG	19	3320714	R			NA	NA	NFIC;NFIC	NM_005597;NM_205843	Body;Body	chr19:3369477-3369913	Island			NA	19:3320494-3320878			NA
cg12832313	5	140346236	q	PCDHAC2	1stExon	island	1stExon - island	0	0	43	27	140346193	140346336	144	140346199	140346309	111	2.22452e-05	0.000781749	-0.117908	61605506	AAAAAAACCTACAAAAAAAACAACCCCAAACACTTTCTAAAACATAAACA	72735333	AAAAAAACCTACGAAAAAAACGACCCCAAACGCTTTCTAAAACGTAAACG	I	A	Red	CCAGGAGCCCTTGGGAGGGCCTACGGAGGGAGCGGCCCCAGGCGCTTTCTAGAGCGTGAG[CG]GTGGGGGAGCAGGCGCAGGGTGGCACGAGCGGAGGCGGGGCCCGGGCGTGGGGCACGGCT	37	GGGAGGGCCTACGGAGGGAGCGGCCCCAGGCGCTTTCTAGAGCGTGAGCG	5	140326420	R			NA	NA	PCDHAC2;PCDHAC2;PCDHA7;PCDHA12;PCDHA6;PCDHA10;PCDHA4;PCDHA11;PCDHA8;PCDHA6;PCDHA1;PCDHA2;PCDHA1;PCDHA9;PCDHA13;PCDHA5;PCDHAC1;PCDHA3;PCDHAC2;PCDHA10	NM_018899;NM_031883;NM_018910;NM_018903;NM_018909;NM_018901;NM_018907;NM_018902;NM_018911;NM_031849;NM_031411;NM_018905;NM_018900;NM_031857;NM_018904;NM_018908;NM_018898;NM_018906;NM_018899;NM_031860	1stExon;TSS200;Body;Body;Body;Body;Body;Body;Body;Body;Body;Body;Body;Body;Body;Body;Body;Body;5'UTR;Body	chr5:140346105-140346931	Island			NA	5:140326082-140327488			NA
cg23440413	5	140346293	q	PCDHAC2	1stExon	island	1stExon - island	0	0	43	27	140346193	140346336	144	140346199	140346309	111	2.22452e-05	0.0173444	-0.0986696	65790362	AACAAACACAAAATAACACAAACAAAAACAAAACCCAAACATAAAACACA	32671491	AACAAACGCAAAATAACACGAACGAAAACGAAACCCGAACGTAAAACACG	I	A	Red	GAGCGGTGGGGGAGCAGGCGCAGGGTGGCACGAGCGGAGGCGGGGCCCGGGCGTGGGGCA[CG]GCTGGGGAAGCTGCCGCCTCCGGCCCTGCCCGGCTGCCTCCGCCGCGGCCAGTGGCTATG	37	AGCAGGCGCAGGGTGGCACGAGCGGAGGCGGGGCCCGGGCGTGGGGCACG	5	140326477	R			NA	NA	PCDHAC2;PCDHAC2;PCDHA7;PCDHA12;PCDHA6;PCDHA10;PCDHA4;PCDHA11;PCDHA8;PCDHA6;PCDHA1;PCDHA2;PCDHA1;PCDHA9;PCDHA13;PCDHA5;PCDHAC1;PCDHA3;PCDHAC2;PCDHA10	NM_018899;NM_031883;NM_018910;NM_018903;NM_018909;NM_018901;NM_018907;NM_018902;NM_018911;NM_031849;NM_031411;NM_018905;NM_018900;NM_031857;NM_018904;NM_018908;NM_018898;NM_018906;NM_018899;NM_031860	1stExon;TSS200;Body;Body;Body;Body;Body;Body;Body;Body;Body;Body;Body;Body;Body;Body;Body;Body;5'UTR;Body	chr5:140346105-140346931	Island		DMR	NA	5:140326082-140327488			NA
cg16174029	5	140346280	q	PCDHAC2	1stExon	island	1stExon - island	0	0	43	27	140346193	140346336	144	140346199	140346309	111	2.22452e-05	0.0130203	-0.0941626	61725472	TAAACAATAAAAAAACAAACACAAAATAACACAAACAAAAACAAAACCCA	47606441	TAAACGATAAAAAAACAAACGCAAAATAACACGAACGAAAACGAAACCCG	I	A	Red	CTTTCTAGAGCGTGAGCGGTGGGGGAGCAGGCGCAGGGTGGCACGAGCGGAGGCGGGGCC[CG]GGCGTGGGGCACGGCTGGGGAAGCTGCCGCCTCCGGCCCTGCCCGGCTGCCTCCGCCGCG	37	CGGGCCCCGCCTCCGCTCGTGCCACCCTGCGCCTGCTCCCCCACCGCTCA	5	140326464	R			NA	NA	PCDHAC2;PCDHAC2;PCDHA7;PCDHA12;PCDHA6;PCDHA10;PCDHA4;PCDHA11;PCDHA8;PCDHA6;PCDHA1;PCDHA2;PCDHA1;PCDHA9;PCDHA13;PCDHA5;PCDHAC1;PCDHA3;PCDHAC2;PCDHA10	NM_018899;NM_031883;NM_018910;NM_018903;NM_018909;NM_018901;NM_018907;NM_018902;NM_018911;NM_031849;NM_031411;NM_018905;NM_018900;NM_031857;NM_018904;NM_018908;NM_018898;NM_018906;NM_018899;NM_031860	1stExon;TSS200;Body;Body;Body;Body;Body;Body;Body;Body;Body;Body;Body;Body;Body;Body;Body;Body;5'UTR;Body	chr5:140346105-140346931	Island		DMR	NA	5:140326082-140327488			NA
cg23347718	5	140346263	q	PCDHAC2	1stExon	island	1stExon - island	0	0	43	27	140346193	140346336	144	140346199	140346309	111	2.22452e-05	0.0225404	-0.091365	34742493	AAACACTTTCTAAAACATAAACAATAAAAAAACAAACACAAAATAACACA	41737329	AAACGCTTTCTAAAACGTAAACGATAAAAAAACAAACGCAAAATAACACG	I	A	Red	GGGAGCGGCCCCAGGCGCTTTCTAGAGCGTGAGCGGTGGGGGAGCAGGCGCAGGGTGGCA[CG]AGCGGAGGCGGGGCCCGGGCGTGGGGCACGGCTGGGGAAGCTGCCGCCTCCGGCCCTGCC	37	AGGCGCTTTCTAGAGCGTGAGCGGTGGGGGAGCAGGCGCAGGGTGGCACG	5	140326447	R			NA	NA	PCDHAC2;PCDHAC2;PCDHA7;PCDHA12;PCDHA6;PCDHA10;PCDHA4;PCDHA11;PCDHA8;PCDHA6;PCDHA1;PCDHA2;PCDHA1;PCDHA9;PCDHA13;PCDHA5;PCDHAC1;PCDHA3;PCDHAC2;PCDHA10	NM_018899;NM_031883;NM_018910;NM_018903;NM_018909;NM_018901;NM_018907;NM_018902;NM_018911;NM_031849;NM_031411;NM_018905;NM_018900;NM_031857;NM_018904;NM_018908;NM_018898;NM_018906;NM_018899;NM_031860	1stExon;TSS200;Body;Body;Body;Body;Body;Body;Body;Body;Body;Body;Body;Body;Body;Body;Body;Body;5'UTR;Body	chr5:140346105-140346931	Island			NA	5:140326082-140327488			NA
cg25500080	5	140346199	q	PCDHAC2	1stExon	island	1stExon - island	0	0	43	27	140346193	140346336	144	140346199	140346309	111	2.22452e-05	0.0397778	-0.0658898	63751340	TAAAAAATCAACAAAAACAATAAAACCAAAAACCCTTAAAAAAACCTACA	24668401	TAAAAAATCAACGAAAACGATAAAACCAAAAACCCTTAAAAAAACCTACG	I	A	Red	GGAGCTGGAATATGGGGAGTCAGCGAGGACGGTGGGGCCAGGAGCCCTTGGGAGGGCCTA[CG]GAGGGAGCGGCCCCAGGCGCTTTCTAGAGCGTGAGCGGTGGGGGAGCAGGCGCAGGGTGG	37	TGGGGAGTCAGCGAGGACGGTGGGGCCAGGAGCCCTTGGGAGGGCCTACG	5	140326383	R			NA	NA	PCDHAC2;PCDHAC2;PCDHA7;PCDHA12;PCDHA6;PCDHA10;PCDHA4;PCDHA11;PCDHA8;PCDHA6;PCDHA1;PCDHA2;PCDHA1;PCDHA9;PCDHA13;PCDHA5;PCDHAC1;PCDHA3;PCDHAC2;PCDHA10	NM_018899;NM_031883;NM_018910;NM_018903;NM_018909;NM_018901;NM_018907;NM_018902;NM_018911;NM_031849;NM_031411;NM_018905;NM_018900;NM_031857;NM_018904;NM_018908;NM_018898;NM_018906;NM_018899;NM_031860	1stExon;TSS200;Body;Body;Body;Body;Body;Body;Body;Body;Body;Body;Body;Body;Body;Body;Body;Body;5'UTR;Body	chr5:140346105-140346931	Island			NA	5:140326082-140327488			NA
cg16049600	5	140579298	q	PCDHB11	TSS200	shore	TSS200 - shore	0	0	18	28	140579278	140579321	44	140579296	140579303	8	0.000105359	0.00195035	-0.0932511	47777479	AAATTAAAATCCTTAAACCACAAAAAATTTAATAAACAAATCAAAAACRC	NA		II			ACCATTCAACAGGGTTAAAATCCTTAGACCACAGAGGATTTGGTGGACAAGTCAGAGACG[CG]TTCCGCAGAGCTGAAGCCTTTCTTCAAGAAGCCTACAAGAAAGGAACTATGGAGAACCAA	37	CGCGTCTCTGACTTGTCCACCAAATCCTCTGTGGTCTAAGGATTTTAACC	5	140559482	R			NA	NA	PCDHB11	NM_018931	TSS200	chr5:140580723-140581625	N_Shore		RDMR	NA				NA
cg14065590	5	140579303	q	PCDHB11	TSS200	shore	TSS200 - shore	0	0	18	28	140579278	140579321	44	140579296	140579303	8	0.000105359	0.010206	-0.0802758	62675467	AAAATCCTTAAACCACAAAAAATTTAATAAACAAATCAAAAACRCRTTCC	NA		II			TCAACAGGGTTAAAATCCTTAGACCACAGAGGATTTGGTGGACAAGTCAGAGACGCGTTC[CG]CAGAGCTGAAGCCTTTCTTCAAGAAGCCTACAAGAAAGGAACTATGGAGAACCAAGGGAC	37	AAATCCTTAGACCACAGAGGATTTGGTGGACAAGTCAGAGACGCGTTCCG	5	140559487	R			NA	NA	PCDHB11	NM_018931	TSS200	chr5:140580723-140581625	N_Shore		RDMR	NA				NA
cg18417245	5	140579296	q	PCDHB11	TSS200	shore	TSS200 - shore	0	0	18	28	140579278	140579321	44	140579296	140579303	8	0.000105359	0.0338322	-0.080138	30753390	ATTCCTTTCTTATAAACTTCTTAAAAAAAAACTTCAACTCTACRAAACRC	NA		II			AAACCATTCAACAGGGTTAAAATCCTTAGACCACAGAGGATTTGGTGGACAAGTCAGAGA[CG]CGTTCCGCAGAGCTGAAGCCTTTCTTCAAGAAGCCTACAAGAAAGGAACTATGGAGAACC	37	CGCGTTCCGCAGAGCTGAAGCCTTTCTTCAAGAAGCCTACAAGAAAGGAA	5	140559480	F			NA	NA	PCDHB11	NM_018931	TSS200	chr5:140580723-140581625	N_Shore		RDMR	NA				NA
cg05009389	15	90208810	q	PLIN1	3'UTR	island	3'UTR - island	0	0	73	87	90208560	90208918	359	90208739	90208915	177	0.000741085	0.0219688	-0.20633	13714416	CATCCTAAACCACACACATTACAACCAACTACACAAAAAAAACTAAATCA	47725382	CATCCTAAACCGCACGCATTACAACCAACTACGCAAAAAAAACTAAATCG	I	C	Grn	TGCGGGTTCTGTTTATTTGTTAGAGAAACCCGCCGGCCCGGGGCGCGGCGGCTGGTGCGG[CG]ACTCAGCTCTTCTTGCGCAGCTGGCTGTAATGCGTGCGGCCCAGGATGGGCTCCATGACG	37	CATCCTGGGCCGCACGCATTACAGCCAGCTGCGCAAGAAGAGCTGAGTCG	15	88009814	F			NA	NA	PLIN1;PLIN1	NM_001145311;NM_002666	3'UTR;3'UTR	chr15:90208787-90209279	Island			TRUE	15:88009743-88010252			TRUE
cg26703661	15	90208915	q	PLIN1	Body	island	Body - island	0	0	79	87	90208560	90208918	359	90208739	90208915	177	0.000741085	0.0239782	-0.17415	24652370	TAACACTAAACCAAAAAAAACTATCACTAACCCTACACTTTAACTTCTCA	27714301	TAACGCTAAACCGAAAAAAACTATCGCTAACCCTACGCTTTAACTTCTCG	I	C	Grn	GGATGGGCTCCATGACGCTGGGCCGGAAGAAGCTGTCGCTGACCCTGCGCTTTGGCTTCT[CG]CGGGGCACGGCCGGGAAGCCCGGGCGCGGCGCTGCGGGCGTGGCGACTTCGTCCTCCAGG	37	TGACGCTGGGCCGGAAGAAGCTGTCGCTGACCCTGCGCTTTGGCTTCTCG	15	88009919	R			NA	NA	PLIN1;PLIN1	NM_002666;NM_001145311	Body;Body	chr15:90208787-90209279	Island			TRUE	15:88009743-88010252			TRUE
cg26585724	15	90208739	q	PLIN1	3'UTR	shore	3'UTR - shore	0	0	179	87	90208560	90208918	359	90208739	90208915	177	0.000741085	0.0400438	-0.11568	10773484	CAAAATAAAACTAAACTCCCCAAAAAACCACTTTAAAAATAACAACRCTC	NA		II			GGCAGCATCATCAGGATGAGGCTGAGCTCCCCAGGGGACCACTTTGAAAGTGGCAACGCT[CG]CCTGGGCAGTGCGGGTTCTGTTTATTTGTTAGAGAAACCCGCCGGCCCGGGGCGCGGCGG	37	AGGATGAGGCTGAGCTCCCCAGGGGACCACTTTGAAAGTGGCAACGCTCG	15	88009743	R			NA	NA	PLIN1;PLIN1	NM_001145311;NM_002666	3'UTR;3'UTR	chr15:90208787-90209279	N_Shore			TRUE	15:88009743-88010252			TRUE
cg02361803	1	2014371	p	PRKCZ	Body	open sea	Body - open sea	0	0	469	2	2013902	2014840	939	2013930	2014628	699	0.002756	0.0439683	-0.0271415	19695482	TAAACACCTATCCTTCACCTATACCCAAAATAACTTACTCCCTCATACCA	16603505	TAAACACCTATCCTTCACCTATACCCGAAATAACTTACTCCCTCATACCG	I	C	Grn	GTGAGGGTGCAAGGGAGAGGGTGGAGAGGGTGGCAGTGAGGGCGCGAGAGGGTGGAGGGG[CG]GCATGAGGGAGCAAGCCACCTCGGGCACAGGTGAAGGACAGGTGTCCACACCTTGGGTGC	37	TGGACACCTGTCCTTCACCTGTGCCCGAGGTGGCTTGCTCCCTCATGCCG	1	2004231	F			NA	NA	PRKCZ;PRKCZ	NM_002744;NM_001033581	Body;5'UTR					NA	1:2003775-2004297			NA
cg25304754	1	2014547	p	PRKCZ	Body	open sea	Body - open sea	0	0	469	2	2013902	2014840	939	2013930	2014628	699	0.002756	0.0147153	0.0208967	55721470	CATACTCCACCCAATAAACCRAACACTCTAAAACCAACAACAAAAAAAAC	NA		II			GGGCGGCTGTACAGTGAGTTTTAAATACCTTGGTCCAAATTTTCAAACACGTATCGTTAG[CG]TTTCCCCTGTTGCTGGCCCCAGAGTGTTCGGTTCACTGGGTGGAGCATGCTCTGAGCCCC	37	ATGCTCCACCCAGTGAACCGAACACTCTGGGGCCAGCAACAGGGGAAACG	1	2004407	F	rs78642620		NA	NA	PRKCZ;PRKCZ	NM_002744;NM_001033581	Body;5'UTR					NA	1:2004401-2004537			NA
cg22174681	1	2013930	p	PRKCZ	Body	open sea	Body - open sea	0	0	469	2	2013902	2014840	939	2013930	2014628	699	0.002756	0.032419	0.0239622	47753374	AAAACTATAATTTCATTCTATAAATATAAAATCACRTCCRCRTTCCTAAC	NA		II			GAGTTTGCATGGAGACTGTAATTTCATTCTGTGAGTGTAAGATCACGTCCGCGTTCCTAG[CG]ACCGGTTTTGTGATGTGGGCAGTGCCGTGCTGGTAAATGCTCTGTGAGGAAGGAACGATG	37	CGCTAGGAACGCGGACGTGATCTTACACTCACAGAATGAAATTACAGTCT	1	2003790	R			NA	NA	PRKCZ;PRKCZ	NM_002744;NM_001033581	Body;5'UTR					NA	1:2003775-2004297			NA
cg14366571	6	166722062	q	PRR18	TSS200	island	TSS200 - island	0	0.01	9	52	166722044	166722071	28	166722053	166722062	10	8.19951e-09	0.00129876	-0.141509	17613428	AACTATTAAATAAAAACAAAATACCAAAACAACAAAAAACAAAACACACA	34709411	GACTATTAAATAAAAACAAAATACCAAAACAACGAAAAACGAAACGCGCG	I	C	Grn	GGTGTCACGACCGACTGTTGAATGGGAGCAAAGTGCCAGGACAGCGGAGGGCGGAGCGCG[CG]CCAGGCATCCCGGGGCTCCCCCAGCTGGCGCTCCGGTGGTCCGAGGTTAATGTAGTCCGT	37	CGCGCGCTCCGCCCTCCGCTGTCCTGGCACTTTGCTCCCATTCAACAGTC	6	166642052	R			NA	NA	PRR18	NM_175922	TSS200	chr6:166720239-166722275	Island		DMR	NA	6:166640192-166642239	6:166720805-166722345	Unclassified	TRUE
cg02151625	6	166722060	q	PRR18	TSS200	island	TSS200 - island	0	0	9	52	166722044	166722071	28	166722053	166722062	10	8.19951e-09	0.000812461	-0.126816	15769481	CCAACTATTAAATAAAAACAAAATACCAAAACAACAAAAAACAAAACACA	60650445	CCGACTATTAAATAAAAACAAAATACCAAAACAACGAAAAACGAAACGCG	I	C	Grn	CTGGTGTCACGACCGACTGTTGAATGGGAGCAAAGTGCCAGGACAGCGGAGGGCGGAGCG[CG]CGCCAGGCATCCCGGGGCTCCCCCAGCTGGCGCTCCGGTGGTCCGAGGTTAATGTAGTCC	37	CCGACTGTTGAATGGGAGCAAAGTGCCAGGACAGCGGAGGGCGGAGCGCG	6	166642050	R			NA	NA	PRR18	NM_175922	TSS200	chr6:166720239-166722275	Island		DMR	NA	6:166640192-166642239	6:166720805-166722345	Unclassified	TRUE
cg03945700	6	166722058	q	PRR18	TSS200	island	TSS200 - island	0	0	9	52	166722044	166722071	28	166722053	166722062	10	8.19951e-09	6.30117e-05	-0.0976673	55768456	CRACCRACTATTAAATAAAAACAAAATACCAAAACAACRAAAAACRAAAC	NA		II			GGCTGGTGTCACGACCGACTGTTGAATGGGAGCAAAGTGCCAGGACAGCGGAGGGCGGAG[CG]CGCGCCAGGCATCCCGGGGCTCCCCCAGCTGGCGCTCCGGTGGTCCGAGGTTAATGTAGT	37	GACCGACTGTTGAATGGGAGCAAAGTGCCAGGACAGCGGAGGGCGGAGCG	6	166642048	R			NA	NA	PRR18	NM_175922	TSS200	chr6:166720239-166722275	Island		DMR	NA	6:166640192-166642239	6:166720805-166722345	Unclassified	TRUE
cg27369401	6	166722053	q	PRR18	TSS200	island	TSS200 - island	0	0	9	52	166722044	166722071	28	166722053	166722062	10	8.19951e-09	0.0121574	-0.0754711	70601328	ATCACAACCAACTATTAAATAAAAACAAAATACCAAAACAACAAAAAACA	71633392	ATCACGACCGACTATTAAATAAAAACAAAATACCAAAACAACGAAAAACG	I	A	Red	TGCCCGGCTGGTGTCACGACCGACTGTTGAATGGGAGCAAAGTGCCAGGACAGCGGAGGG[CG]GAGCGCGCGCCAGGCATCCCGGGGCTCCCCCAGCTGGCGCTCCGGTGGTCCGAGGTTAAT	37	CGCCCTCCGCTGTCCTGGCACTTTGCTCCCATTCAACAGTCGGTCGTGAC	6	166642043	R			NA	NA	PRR18	NM_175922	TSS200	chr6:166720239-166722275	Island		DMR	NA	6:166640192-166642239	6:166720805-166722345	Unclassified	TRUE
cg21621906	7	142494914	q	PRSS3P2	IGR	island	IGR - island	0	0	83	59	142494831	142495068	238	142494914	142494985	72	0.00167121	0.0429499	-0.115943	37753371	TAAAACACAAACACAAACAACTTAAATCTAATTTTTACAAAAAATCCCCA	20778360	TAAAACGCGAACGCGAACGACTTAAATCTAATTTTTACGAAAAATCCCCG	I	A	Red	AGCGCGGGCTGCTGGGGCGCGGGCGCGGGCGGCTTGGGTCTGGTTTTTGCGGGGAGTCCC[CG]GGCTGTGCTCTGGGGCCAACGTCCTGACTTTCGGGGCCGGCAGCAGGCTGACCGTGCTGG	37	CGGGGACTCCCCGCAAAAACCAGACCCAAGCCGCCCGCGCCCGCGCCCCA	7	142205042	R			NA	NA				chr7:142494563-142495248	Island		DMR	TRUE	7:142204415-142205376			NA
cg08430489	7	142494953	q	PRSS3P2	IGR	island	IGR - island	0	0	83	59	142494831	142495068	238	142494914	142494985	72	0.00167121	0.0376972	-0.0977208	63788452	AAAAATCCCCAAACTATACTCTAAAACCAACATCCTAACTTTCAAAACCA	18702442	AAAAATCCCCGAACTATACTCTAAAACCAACGTCCTAACTTTCGAAACCG	I	A	Red	CTGGTTTTTGCGGGGAGTCCCCGGGCTGTGCTCTGGGGCCAACGTCCTGACTTTCGGGGC[CG]GCAGCAGGCTGACCGTGCTGGGTGAGTTTTCGCGGGACCACCCGGGCGGCGGGATTCAGG	37	CGGCCCCGAAAGTCAGGACGTTGGCCCCAGAGCACAGCCCGGGGACTCCC	7	142205081	R			NA	NA				chr7:142494563-142495248	Island			TRUE	7:142204415-142205376			NA
cg09493063	7	142494985	q	PRSS3P2	IGR	island	IGR - island	0	0	83	59	142494831	142495068	238	142494914	142494985	72	0.00167121	0.0402906	-0.0874532	30681315	RTCCTAACTTTCRAAACCRACAACAAACTAACCRTACTAAATAAATTTTC	NA		II			CTGGGGCCAACGTCCTGACTTTCGGGGCCGGCAGCAGGCTGACCGTGCTGGGTGAGTTTT[CG]CGGGACCACCCGGGCGGCGGGATTCAGGTGGAAGGCGGCGGCTGCTTCGCGGCACCCGGT	37	TCCTGACTTTCGGGGCCGGCAGCAGGCTGACCGTGCTGGGTGAGTTTTCG	7	142205113	R			NA	NA				chr7:142494563-142495248	Island			TRUE	7:142204415-142205376			NA
cg19587887	8	87082065	q	PSKH2	TSS1500	shore	TSS1500 - shore	0	0	64	64	87082001	87082129	129	87082008	87082065	58	0.000901668	0.0212499	-0.0752628	70764430	CAAACAATTAAACRCAAATTCTACCTATTAATTAACTTTACTTTCATCAC	NA		II			ACCCGCTAACGACCGAGACGCCTGGATCATCGCTGGTCACCGTCTGTGTGTGTAATCTGA[CG]TGATGAAAGCAAAGTCAACCAACAGGCAGAACCTGCGCCTAATTGTCTGGGCTTCACTTT	37	AGACAATTAGGCGCAGGTTCTGCCTGTTGGTTGACTTTGCTTTCATCACG	8	87151181	F	rs7814492		NA	TRUE	PSKH2	NM_033126	TSS1500	chr8:87081653-87082046	S_Shore			NA	8:87150802-87151182			NA
cg26186954	8	87082008	q	PSKH2	TSS200	island	TSS200 - island	0	0	9	64	87082001	87082129	129	87082008	87082065	58	0.000901668	0.046657	-0.0646933	19747445	AAAAACCCCACTAAAAAATCRTAATCAAAAAAACAACCCCCAAAATACCC	NA		II			GACCCTCGGAAAGAAACCCCACTGGGGGGTCGTGGTCAGGGAGACAGCCCCCAGGATACC[CG]CTAACGACCGAGACGCCTGGATCATCGCTGGTCACCGTCTGTGTGTGTAATCTGACGTGA	37	CGGGTATCCTGGGGGCTGTCTCCCTGACCACGACCCCCCAGTGGGGTTTC	8	87151124	R		rs76652851	NA	NA	PSKH2	NM_033126	TSS200	chr8:87081653-87082046	Island			NA	8:87150802-87151182			NA
cg27340506	8	87082045	q	PSKH2	TSS200	island	TSS200 - island	0	0	9	64	87082001	87082129	129	87082008	87082065	58	0.000901668	0.047695	-0.0480975	53675442	CTACCTATTAATTAACTTTACTTTCATCACRTCAAATTACACACACAAAC	NA		II			AGGGAGACAGCCCCCAGGATACCCGCTAACGACCGAGACGCCTGGATCATCGCTGGTCAC[CG]TCTGTGTGTGTAATCTGACGTGATGAAAGCAAAGTCAACCAACAGGCAGAACCTGCGCCT	37	TGCCTGTTGGTTGACTTTGCTTTCATCACGTCAGATTACACACACAGACG	8	87151161	F	rs7814492		NA	NA	PSKH2	NM_033126	TSS200	chr8:87081653-87082046	Island			NA	8:87150802-87151182			NA
cg03784302	7	157916077	q	PTPRN2	Body	shelf	Body - shelf	0	0	882	60	157914648	157916412	1765	157915171	157916279	1109	0.000910829	0.0396622	0.0308221	48751492	TAAAAACAAACATAATATCAATCACTACAACATCAATCACCATAACATCA	53649436	TAAAAACAAACATAATATCGATCACTACGACGTCGATCACCATAACGTCG	I	A	Red	GCCCTGACCAACGCGTGGTGACTGACAGGCGCCACAGTATCCTACAGACACCACGGTGAC[CG]ACGCCATGGTGACCGACGCCGCAGTGACCGACACCATGTCTGTCTCCACCCTGGATCCCC	37	TGGAGACAGACATGGTGTCGGTCACTGCGGCGTCGGTCACCATGGCGTCG	7	157608838	F	rs73745129		NA	NA	PTPRN2;PTPRN2;PTPRN2	NM_002847;NM_130842;NM_130843	Body;Body;Body	chr7:157918704-157919409	N_Shelf			NA	7:157608743-157609041			NA
cg17392950	7	157915171	q	PTPRN2	Body	shelf	Body - shelf	0	0	882	60	157914648	157916412	1765	157915171	157916279	1109	0.000910829	0.0183547	0.0877773	62644469	ATTTTTAAAAATAACACTCCCRTAATCATTTTCTACTCATACRTCCACCC	NA		II			CAGCCCCGGCACAGTGCTGGGTCTTCCGTGTGGCATCCACATCACCCCGAAATGAGTGCA[CG]GGTGGACGCATGAGCAGAAAATGACTACGGGAGTGTCACCCCTAAAAATCAGACTAGTGA	37	CGGGTGGACGCATGAGCAGAAAATGACTACGGGAGTGTCACCCCTAAAAA	7	157607932	F			NA	NA	PTPRN2;PTPRN2;PTPRN2	NM_002847;NM_130842;NM_130843	Body;Body;Body	chr7:157918704-157919409	N_Shelf			NA	7:157607898-157607962			NA
cg19550490	7	157915530	q	PTPRN2	Body	shelf	Body - shelf	0	0	882	60	157914648	157916412	1765	157915171	157916279	1109	0.000910829	0.00252879	0.0961271	29635352	AAAATTTTATACAAACTTCCTTCAATTTTATTAAAAACAAATATAAATCA	23686460	AAAATTTTATACAAACTTCCTTCGATTTTATTAAAAACAAATATAAATCG	I	C	Grn	ATTCAGGCTATGTTCCAACGTAGGTGCCCAGAAAGGTGGGGTGAGCCCGGGGACCTGTTG[CG]ACCTACACTTGTTCTTAACAAAACCGAAGGAAGCCTGCATAAAACTTCTCCACGTCTCAT	37	GAAGTTTTATGCAGGCTTCCTTCGGTTTTGTTAAGAACAAGTGTAGGTCG	7	157608291	F	rs73745127		NA	NA	PTPRN2;PTPRN2;PTPRN2	NM_002847;NM_130842;NM_130843	Body;Body;Body	chr7:157918704-157919409	N_Shelf			NA	7:157608249-157608426			NA
cg15780870	12	130953802	q	RIMBP2	Body	island	Body - island	0	0	79	79	130953706	130953893	188	130953720	130953814	95	0.00338818	0.0354446	0.0244359	30802476	TACATACTTTCAAATATAATAACAATCACAACACAACATACTTTAATTCA	64765334	TACATACTTTCAAATATAATAACGATCGCAACGCAACGTACTTTAATTCG	I	A	Red	ACAGAAAGACGCCGTAAATAAAAGACACAATTCCCAGCACATCCGAATTGCCTTGTTTTT[CG]AACCAAAGCACGCTGCGTTGCGACCGTCACCACATTTGAAAGCATGCACCACCAGCAGCA	37	CGAACCAAAGCACGCTGCGTTGCGACCGTCACCACATTTGAAAGCATGCA	12	129519755	F		rs61935946	NA	NA	RIMBP2	NM_015347	Body	chr12:130953626-130953829	Island			NA	12:129519738-129519782			NA
cg07433411	12	130953785	q	RIMBP2	Body	island	Body - island	0	0	79	79	130953706	130953893	188	130953720	130953814	95	0.00338818	0.0385023	0.0404909	48655397	AATAACAATCACAACACAACATACTTTAATTCAAAAAACAAAACAATTCA	58654373	AATAACGATCGCAACGCAACGTACTTTAATTCGAAAAACAAAACAATTCG	I	A	Red	AGCAAAGCAAGACAGTTACAGAAAGACGCCGTAAATAAAAGACACAATTCCCAGCACATC[CG]AATTGCCTTGTTTTTCGAACCAAAGCACGCTGCGTTGCGACCGTCACCACATTTGAAAGC	37	GGTGACGGTCGCAACGCAGCGTGCTTTGGTTCGAAAAACAAGGCAATTCG	12	129519738	F	rs61935946		NA	NA	RIMBP2	NM_015347	Body	chr12:130953626-130953829	Island			NA	12:129519738-129519782			NA
cg23877021	12	130953814	q	RIMBP2	Body	island	Body - island	0	0	79	79	130953706	130953893	188	130953720	130953814	95	0.00338818	0.0115321	0.0934918	55757510	RTACTACTAATAATACATACTTTCAAATATAATAACRATCRCAACRCAAC	NA		II			CGTAAATAAAAGACACAATTCCCAGCACATCCGAATTGCCTTGTTTTTCGAACCAAAGCA[CG]CTGCGTTGCGACCGTCACCACATTTGAAAGCATGCACCACCAGCAGCACGGGGTGACAGG	37	CGCTGCGTTGCGACCGTCACCACATTTGAAAGCATGCACCACCAGCAGCA	12	129519767	F			NA	NA	RIMBP2	NM_015347	Body	chr12:130953626-130953829	Island			NA	12:129519738-129519782			NA
cg15975574	8	93107629	q	RUNX1T1	TSS200	open sea	TSS200 - open sea	0	0	26	65	93107135	93107830	696	93107298	93107744	447	9.09663e-07	0.00498322	-0.0838387	34707402	AAACTTTTACTTCTAATAAACTCCAATATATATTTAATAAATACAAAACC	NA		II			GATTACCTTCTGGCAAAGGAGCGCGGGAGAGCGGCCGCGGCCGAGGCGGCACCCAGACCG[CG]GCTTTGTATTCATTAAACACACATTGGAGCTTATCAGAAGTAAAAGCCTTGTCAGGATGG	37	GGCTTTTACTTCTGATAAGCTCCAATGTGTGTTTAATGAATACAAAGCCG	8	93176805	F			NA	NA	RUNX1T1	NM_175635	TSS200			low-CpG:93176628-93176887		TRUE				NA
cg17487050	8	93107627	q	RUNX1T1	TSS200	open sea	TSS200 - open sea	0	0	26	65	93107135	93107830	696	93107298	93107744	447	9.09663e-07	0.00523531	-0.0809172	35722466	ACTTTTACTTCTAATAAACTCCAATATATATTTAATAAATACAAAACCRC	NA		II			GAGATTACCTTCTGGCAAAGGAGCGCGGGAGAGCGGCCGCGGCCGAGGCGGCACCCAGAC[CG]CGGCTTTGTATTCATTAAACACACATTGGAGCTTATCAGAAGTAAAAGCCTTGTCAGGAT	37	CGCGGCTTTGTATTCATTAAACACACATTGGAGCTTATCAGAAGTAAAAG	8	93176803	F			NA	NA	RUNX1T1	NM_175635	TSS200			low-CpG:93176628-93176887		TRUE				NA
cg26959358	8	93107604	q	RUNX1T1	TSS200	open sea	TSS200 - open sea	0	0	26	65	93107135	93107830	696	93107298	93107744	447	9.09663e-07	0.00554172	-0.0746562	56605480	CCCTATTCACAAAAATTACCTTCTAACAAAAAAACACAAAAAAACAACCA	50767323	CCCTATTCACGAAAATTACCTTCTAACAAAAAAACGCGAAAAAACGACCG	I	C	Grn	CTCGCCTCCCTCCCCTGTTCACGGAGATTACCTTCTGGCAAAGGAGCGCGGGAGAGCGGC[CG]CGGCCGAGGCGGCACCCAGACCGCGGCTTTGTATTCATTAAACACACATTGGAGCTTATC	37	CCCTGTTCACGGAGATTACCTTCTGGCAAAGGAGCGCGGGAGAGCGGCCG	8	93176780	R			NA	NA	RUNX1T1	NM_175635	TSS200			low-CpG:93176628-93176887		TRUE	8:93176722-93176792			NA
cg19007731	8	93107394	q	RUNX1T1	5'UTR	open sea	5'UTR - open sea	0	0	259	65	93107135	93107830	696	93107298	93107744	447	9.09663e-07	0.0468473	-0.0535941	71663400	AACAAATTTCTCTTTCTCACTCTACTAATCTTTAAATATAAATTCTCTCC	NA		II			ACACAACAAAAGGCAGATTTCTCTTTCTCACTCTGCTAATCTTTAAATGTAAATTCTCTC[CG]CCAGCTAAGAGGAGCGACAGATAACATGTTACATCTTCACTTCTCCTGGTCTTATCGACT	37	GCAGATTTCTCTTTCTCACTCTGCTAATCTTTAAATGTAAATTCTCTCCG	8	93176570	R			NA	TRUE	RUNX1T1;RUNX1T1	NM_175635;NM_175635	5'UTR;1stExon					NA				NA
cg04617905	8	93107718	q	RUNX1T1	TSS1500	open sea	TSS1500 - open sea	0	0	112	65	93107135	93107830	696	93107298	93107744	447	9.09663e-07	0.0492868	-0.0447518	32733414	AATATTATAATCACCCTAATACACRTTAACTTCTCTCCTCTCCCTCCTAC	NA		II			AGCTTATCAGAAGTAAAAGCCTTGTCAGGATGGCACATTGTGTGTGAGTGAGTGTGTGAG[CG]CAGGAGGGAGAGGAGAGAAGCCAACGTGCATCAGGGTGATTACAATATCAGCAGGGCCCA	37	CGCAGGAGGGAGAGGAGAGAAGCCAACGTGCATCAGGGTGATTACAATAT	8	93176894	F			NA	NA	RUNX1T1	NM_175635	TSS1500					TRUE				NA
cg09016242	16	51185110	q	SALL1	TSS1500	island	TSS1500 - island	0	0	28	90	51185104	51185160	57	51185110	51185147	38	0.000147752	0.00716749	-0.114377	66740444	AACCAACATATCACAAAAAAAACAAACAAAACCTCAACATTTCCAATCCA	19726333	AACCAACATATCGCGAAAAAAACAAACGAAACCTCAACATTTCCAATCCG	I	A	Red	GTCCACGGCGCGGGCCGGAGCACTCACCATCTCGCCGGGGGAGCGAGGCCACTTCGGGGT[CG]GATTGGAAATGTTGAGGCTTCGCTTGCTTCCTCCGCGACATGCTGGCTCAAACATCAGCT	37	CGGATTGGAAATGTTGAGGCTTCGCTTGCTTCCTCCGCGACATGCTGGCT	16	49742611	F			NA	NA	SALL1;SALL1	NM_001127892;NM_002968	TSS1500;1stExon	chr16:51183699-51188763	Island			NA	16:49742460-49742649			TRUE
cg06232807	16	51185132	q	SALL1	TSS1500	island	TSS1500 - island	0	0	28	90	51185104	51185160	57	51185110	51185147	38	0.000147752	0.00647597	-0.112408	13755499	TATTCTACCCCAACTAATATTTAAACCAACATATCRCRAAAAAAACAAAC	NA		II			CTCACCATCTCGCCGGGGGAGCGAGGCCACTTCGGGGTCGGATTGGAAATGTTGAGGCTT[CG]CTTGCTTCCTCCGCGACATGCTGGCTCAAACATCAGCTGGGGCAGAATAAAAAATTACTA	37	CGCTTGCTTCCTCCGCGACATGCTGGCTCAAACATCAGCTGGGGCAGAAT	16	49742633	F			NA	NA	SALL1;SALL1	NM_001127892;NM_002968	TSS1500;1stExon	chr16:51183699-51188763	Island			NA	16:49742460-49742649			TRUE
cg01146232	16	51185147	q	SALL1	TSS1500	island	TSS1500 - island	0	0	28	90	51185104	51185160	57	51185110	51185147	38	0.000147752	0.0313111	-0.0889492	64678337	TTTTTAATAATTTTTTATTCTACCCCAACTAATATTTAAACCAACATATC	NA		II			GGGGAGCGAGGCCACTTCGGGGTCGGATTGGAAATGTTGAGGCTTCGCTTGCTTCCTCCG[CG]ACATGCTGGCTCAAACATCAGCTGGGGCAGAATAAAAAATTACTAAAAAAAAATCTTCTC	37	TTTTAGTAATTTTTTATTCTGCCCCAGCTGATGTTTGAGCCAGCATGTCG	16	49742648	F			NA	NA	SALL1;SALL1	NM_001127892;NM_002968	TSS1500;1stExon	chr16:51183699-51188763	Island			NA	16:49742460-49742649			TRUE
cg14446712	2	192712158	q	SDPR	TSS200	open sea	TSS200 - open sea	0	0	26	13	192711646	192712185	540	192711905	192712158	254	0.000395905	0.00527282	-0.066542	58602333	ATTCTACAACCCATCAATCAATTCTAAAACAAATACAAACAATACTTTCC	NA		II			TGCTATGCTGCAGATGCAACAGGGTGCCTGTTTCTTTTTCCTGGATACAAGTTATTGTAA[CG]GAAAGTATTGTTTGCATTTGCCCTAGAACTGACTGATGGGTTGCAGAACACCGGGTGTCC	37	CGGAAAGTATTGTTTGCATTTGCCCTAGAACTGACTGATGGGTTGCAGAA	2	192420403	F	rs11695284		NA	TRUE	SDPR	NM_004657	TSS200					TRUE				NA
cg06352750	2	192711926	q	SDPR	5'UTR	open sea	5'UTR - open sea	0	0	259	13	192711646	192712185	540	192711905	192712158	254	0.000395905	0.0370976	-0.0587963	34677361	CAAAACTAAAAACCATTTAAAATTCAAACRTATACACACACTTCCTAACC	NA		II			GGAGAAGTTTACAGAACTGAGAACCATTTAGGGTTCAGACGTATGCACACACTTCCTAAC[CG]CGTTCTGGGCACAGGACACTTTGTTGCAGGTTTAGCTTTTCTTTCCTGTTCCCCTTCCCT	37	AGAACTGAGAACCATTTAGGGTTCAGACGTATGCACACACTTCCTAACCG	2	192420171	R			NA	TRUE	SDPR;SDPR	NM_004657;NM_004657	5'UTR;1stExon			low-CpG:192419999-192420265		TRUE				TRUE
cg08390172	2	192711905	q	SDPR	5'UTR	open sea	5'UTR - open sea	0	0	259	13	192711646	192712185	540	192711905	192712158	254	0.000395905	0.0337942	-0.0482265	73696360	TACAACAAAATATCCTATACCCAAAACRCRATTAAAAAATATATACATAC	NA		II			GCCCTACTCCACCCAGTGGGAGGAGAAGTTTACAGAACTGAGAACCATTTAGGGTTCAGA[CG]TATGCACACACTTCCTAACCGCGTTCTGGGCACAGGACACTTTGTTGCAGGTTTAGCTTT	37	GCAACAAAGTGTCCTGTGCCCAGAACGCGGTTAGGAAGTGTGTGCATACG	2	192420150	F			NA	NA	SDPR;SDPR	NM_004657;NM_004657	5'UTR;1stExon			low-CpG:192419999-192420265		TRUE				TRUE
cg03527663	18	42531132	q	SETBP1	Body	open sea	Body - open sea	0	0	469	97	42530223	42531601	1379	42530692	42531132	441	6.04834e-05	0.0347743	0.0210198	73620302	CRTCRCTTTCTTTTCTTAATACCAAAAAACTCTCRACTAATAAAACTAAC	NA		II			ACCAAAGAAGCAGCCTTTGCTCACAGTCGAGACGATTCATGAGGGAACTTCCACCAGCCC[CG]TCAGTCCCATCAGCCGAGAGTTTCCTGGCACTAAGAAAAGAAAGCGACGACGCAATTTAG	37	GTCGCTTTCTTTTCTTAGTGCCAGGAAACTCTCGGCTGATGGGACTGACG	18	40785130	F			NA	NA	SETBP1	NM_015559	Body			low-CpG:40784672-40785272		NA	18:40785130-40785214			NA
cg20038204	18	42530828	q	SETBP1	Body	open sea	Body - open sea	0	0	469	97	42530223	42531601	1379	42530692	42531132	441	6.04834e-05	0.0391733	0.0446918	67661340	AAAAATATATCTAAACCRCRAAAACCACCCATAATCATAACACCTCCAAC	NA		II			AAGTTATCCCAGGAGGTGTGTCTAAGCCGCGGAAGCCACCCATGGTCATGACACCTCCAA[CG]TGCACAGATCACTCTCCATCCAGAAAGCTGCCAGAAATCCAGCATCCAAAATTTGCTGCA	37	GAGGTGTGTCTAAGCCGCGGAAGCCACCCATGGTCATGACACCTCCAACG	18	40784826	R			NA	NA	SETBP1	NM_015559	Body			low-CpG:40784672-40785272		NA				NA
cg24776880	18	42530692	q	SETBP1	Body	open sea	Body - open sea	0	0	469	97	42530223	42531601	1379	42530692	42531132	441	6.04834e-05	0.0416969	0.0487743	46703306	ACCAACTAAAAAAAACTCATTCTCTATCATTTTACTCAACTTAAAAACAC	NA		II			ATGAGCAGTGAAGTAGTTAACAGGATACTTTCCAACTCTGAGGGGAATAAGAAGGATCCC[CG]TGTCCCTAAGTTGAGTAAAATGATAGAGAATGAGTCCCCCTCAGTTGGCCTTGAAACTGG	37	CCAACTGAGGGGGACTCATTCTCTATCATTTTACTCAACTTAGGGACACG	18	40784690	F		rs35885973	NA	NA	SETBP1	NM_015559	Body			low-CpG:40784672-40785272		NA				NA
cg15309045	18	42530935	q	SETBP1	Body	open sea	Body - open sea	0	0	469	97	42530223	42531601	1379	42530692	42531132	441	6.04834e-05	0.0175783	0.0541298	30601300	AAACRAAAACTCCAACATCAATTTATCAAAAATAACCATAACTACCTCTC	NA		II			CCAAAATTTGCTGCAAAACGAAGGTGGACTTGCAGCAAACCAAAACCTAGCACCATGCTT[CG]AGAGGCAGTTATGGCCACCTCTGATAAACTGATGCTGGAGCCCCCGTCTGCATATCCCAT	37	CGAGAGGCAGTTATGGCCACCTCTGATAAACTGATGCTGGAGCCCCCGTC	18	40784933	F			NA	NA	SETBP1	NM_015559	Body			low-CpG:40784672-40785272		NA				NA
cg25162588	18	42530893	q	SETBP1	Body	open sea	Body - open sea	0	0	469	97	42530223	42531601	1379	42530692	42531132	441	6.04834e-05	0.00334121	0.074795	22718385	TACCTCTCRAAACATAATACTAAATTTTAATTTACTACAAATCCACCTTC	NA		II			ACAGATCACTCTCCATCCAGAAAGCTGCCAGAAATCCAGCATCCAAAATTTGCTGCAAAA[CG]AAGGTGGACTTGCAGCAAACCAAAACCTAGCACCATGCTTCGAGAGGCAGTTATGGCCAC	37	CGAAGGTGGACTTGCAGCAAACCAAAACCTAGCACCATGCTTCGAGAGGC	18	40784891	F			NA	NA	SETBP1	NM_015559	Body			low-CpG:40784672-40785272		NA				NA
cg04377288	6	30899220	p	SFTA2	3'UTR	open sea	3'UTR - open sea	0	0	2001	34	30897219	30901221	4003	30898937	30901148	2212	0.00472134	0.0238098	-0.0281483	18635315	ACATAACAACCATTAAAACCTATATCCTTCTTAACCCRAACTTTTAAACC	NA		II			GCCGCTCAGGAGGGTGGGGGCCTGCTGAAAGACAGGGTCGGGGCCTGCCTCCTGCATCCC[CG]GCCCAAAAGCCCGGGCCAAGAAGGACACAGGCTTCAATGGCTGTCATGTGTTGCAGACAA	37	CGGCCCAAAAGCCCGGGCCAAGAAGGACACAGGCTTCAATGGCTGTCATG	6	31007199	F	rs4713402		NA	NA	SFTA2	NM_205854	3'UTR					NA				NA
cg26672776	6	30899568	p	SFTA2	Body	open sea	Body - open sea	0	0	469	34	30897219	30901221	4003	30898937	30901148	2212	0.00472134	0.0427041	-0.0263782	70699403	AAAAATTTATCAAAAAAAACTCCTTCAACTTCAATTACAAAATCATACCC	NA		II			GGACTCATAGGAGGAATTTGTCAGAAAAGACTCCTTCAGCTTCAGTTGCAAAGTCATACC[CG]GCCCTGCGGATCCAGAAGTACAGCTTAGGACCCAGCAGTCAGGGCTGATTCCTCCGGAGA	37	GGAATTTGTCAGAAAAGACTCCTTCAGCTTCAGTTGCAAAGTCATACCCG	6	31007547	R			NA	NA	SFTA2	NM_205854	Body					NA		6:30899543-30899601	Unclassified_Cell_type_specific	NA
cg10006979	6	30900678	p	SFTA2	TSS1500	open sea	TSS1500 - open sea	0	0	112	34	30897219	30901221	4003	30898937	30901148	2212	0.00472134	0.0481939	-0.0228408	13731323	AAAATCAATAACTCCCTCTACACATCTATCCTATACTTACCTATCCCAAC	NA		II			CTTGTGCACCCATGAAAAGGGGACACCCACCTACTCCCGGCCGAGATGCCTACAGGCAAG[CG]CTGGGACAGGCAAGCACAGGACAGATGTGCAGAGGGAGTTACTGACCCTCTTTAGAAACT	37	CGCTGGGACAGGCAAGCACAGGACAGATGTGCAGAGGGAGTTACTGACCC	6	31008657	F			NA	NA	SFTA2	NM_205854	TSS1500					NA				NA
cg09408780	6	30898937	p	SFTA2	IGR	open sea	IGR - open sea	0	0	901	34	30897219	30901221	4003	30898937	30901148	2212	0.00472134	0.00254051	0.0321144	19767385	ACAAAACATCTAAAAAATTATTTAAAAACACACACACCACACACATATAC	NA		II			TGCTTCTCTTTATTCCCAGGTGTTCCAAAGATCTCAATTTGGTGTGTGTTCCTATGCATG[CG]TATATGTGTGTGGTGTGTGTGTCCCCAAACAACTCCCCAGATGCCTTGTAGGCCTGTGAC	37	CAAGGCATCTGGGGAGTTGTTTGGGGACACACACACCACACACATATACG	6	31006916	F			NA	TRUE								NA				NA
cg09845015	11	70458994	q	SHANK2	Body	open sea	Body - open sea	0	0	469	75	70458495	70459522	1028	70458782	70459053	272	0.000390503	0.0342993	0.0477427	51780439	ATTCCTCTATAACCTCCACATTCCCCTCCACAACATATCTAAAATTCACA	47802458	ATTCCTCTATAACCTCCACGTTCCCCTCCACAACATATCTAAAATTCACG	I	C	Grn	CAGACTCTATGTATTCCTCTGTGGCCTCCACGTTCCCCTCCACAGCATGTCTGAGATTCA[CG]CGCCTTGATGAATGCAGTTGGCATTCATTCATTCTCCCACCAGCGCACTGTACTCCACGT	37	ATTCCTCTGTGGCCTCCACGTTCCCCTCCACAGCATGTCTGAGATTCACG	11	70136642	R			NA	NA	SHANK2;SHANK2	NM_012309;NM_133266	Body;Body					NA	11:70136612-70136702			NA
cg06849501	11	70458964	q	SHANK2	Body	open sea	Body - open sea	0	0	469	75	70458495	70459522	1028	70458782	70459053	272	0.000390503	0.0361982	0.0559007	28698326	AACTTTCCATACRCAATATCAAACTCTATATATTCCTCTATAACCTCCAC	NA		II			TTTTTCTTTGGAACTTTCCATACGCAATATCAGACTCTATGTATTCCTCTGTGGCCTCCA[CG]TTCCCCTCCACAGCATGTCTGAGATTCACGCGCCTTGATGAATGCAGTTGGCATTCATTC	37	CGTGGAGGCCACAGAGGAATACATAGAGTCTGATATTGCGTATGGAAAGT	11	70136612	R			NA	NA	SHANK2;SHANK2	NM_012309;NM_133266	Body;Body					NA	11:70136612-70136702			NA
cg26826325	11	70459053	q	SHANK2	Body	open sea	Body - open sea	0	0	469	75	70458495	70459522	1028	70458782	70459053	272	0.000390503	0.0226753	0.0564494	54716311	TAAATACAATTAACATTCATTCATTCTCCCACCAACRCACTATACTCCAC	NA		II			ACGCGCCTTGATGAATGCAGTTGGCATTCATTCATTCTCCCACCAGCGCACTGTACTCCA[CG]TGTGAGCAACTCACGGCATCCGGATCCTTTCTTGTTCACAGGCACTTGCATCATTTCCAG	37	CGTGGAGTACAGTGCGCTGGTGGGAGAATGAATGAATGCCAACTGCATTC	11	70136701	R			NA	NA	SHANK2;SHANK2	NM_012309;NM_133266	Body;Body					NA	11:70136612-70136702			NA
cg14866200	4	42399843	p	SHISA3	TSS200	island	TSS200 - island	0	0	9	20	42399815	42399901	87	42399843	42399858	16	0.000428252	0.0308355	-0.160752	33610489	TACAAATTCCACAAACCAAAAATCAACATAATACACAAAACAAATTAACA	24763475	TACGAATTCCGCAAACCGAAAATCAACATAATACGCGAAACGAATTAACG	I	A	Red	GGCGAAGGGCGGCAGCGACAGCCCCAGCAACTGCCTCTGCCGGCGCCTCCCGCAGGCCCT[CG]CCAACTCGCCCCGCGCACCATGCTGACTCCCGGCCTGCGGAACTCGTAGTGCAGCCCCTG	37	CGCCAACTCGCCCCGCGCACCATGCTGACTCCCGGCCTGCGGAACTCGTA	4	42094600	F			NA	NA	SHISA3	NM_001080505	TSS200	chr4:42399152-42400802	Island			NA	4:42093910-42095814	4:42399814-42400086	Unclassified	NA
cg01565320	4	42399851	p	SHISA3	TSS200	island	TSS200 - island	0	0	9	20	42399815	42399901	87	42399843	42399858	16	0.000428252	0.0398401	-0.140399	15640313	AACTACACTACAAATTCCACAAACCAAAAATCAACATAATACACAAAACA	32611325	AACTACACTACGAATTCCGCAAACCGAAAATCAACATAATACGCGAAACG	I	A	Red	GCGGCAGCGACAGCCCCAGCAACTGCCTCTGCCGGCGCCTCCCGCAGGCCCTCGCCAACT[CG]CCCCGCGCACCATGCTGACTCCCGGCCTGCGGAACTCGTAGTGCAGCCCCTGTCGCCTCC	37	CGCCCCGCGCACCATGCTGACTCCCGGCCTGCGGAACTCGTAGTGCAGCC	4	42094608	F			NA	NA	SHISA3	NM_001080505	TSS200	chr4:42399152-42400802	Island			NA	4:42093910-42095814	4:42399814-42400086	Unclassified	NA
cg23684249	4	42399858	p	SHISA3	1stExon	island	1stExon - island	0	0	43	20	42399815	42399901	87	42399843	42399858	16	0.000428252	0.00667544	-0.135314	73626390	CAACAAAAACTACACTACAAATTCCACAAACCAAAAATCAACATAATACA	15685413	CGACAAAAACTACACTACGAATTCCGCAAACCGAAAATCAACATAATACG	I	C	Grn	CGACAGCCCCAGCAACTGCCTCTGCCGGCGCCTCCCGCAGGCCCTCGCCAACTCGCCCCG[CG]CACCATGCTGACTCCCGGCCTGCGGAACTCGTAGTGCAGCCCCTGTCGCCTCCCCGGCCC	37	CGACAGGGGCTGCACTACGAGTTCCGCAGGCCGGGAGTCAGCATGGTGCG	4	42094615	F			NA	NA	SHISA3;SHISA3	NM_001080505;NM_001080505	1stExon;5'UTR	chr4:42399152-42400802	Island			NA	4:42093910-42095814	4:42399814-42400086	Unclassified	NA
cg09426383	7	26897182	p	SKAP2	Body	open sea	Body - open sea	0	0	469	54	26896713	26897722	1010	26897182	26897714	533	0.00387455	0.0454819	-0.0874037	19763497	AACATCTCACAACCCTACAACTTCTTTACAACACTTAATCTATCTTTACA	74693413	AACATCTCGCAACCCTACAACTTCTTTACGACGCTTAATCTATCTTTACG	I	T	Red	CTAGACGTGCCGGTGGCGTTCGGCCGGTGTCTGAGCAACACACCGATCCTGATCTCGCAA[CG]CAAAGACAGACCAAGCGCCGCAAAGAAGTTGTAGGGCTGCGAGATGCTCCAGCTCTGCCC	37	CGCAAAGACAGACCAAGCGCCGCAAAGAAGTTGTAGGGCTGCGAGATGCT	7	26863707	F			NA	NA	SKAP2	NM_003930	Body					NA	7:26863652-26863837			NA
cg19216792	7	26897202	p	SKAP2	Body	open sea	Body - open sea	0	0	469	54	26896713	26897722	1010	26897182	26897714	533	0.00387455	0.0495481	-0.0711217	28694485	TTTCTCAAAAAACAAAACTAAAACATCTCRCAACCCTACAACTTCTTTAC	NA		II			CGGCCGGTGTCTGAGCAACACACCGATCCTGATCTCGCAACGCAAAGACAGACCAAGCGC[CG]CAAAGAAGTTGTAGGGCTGCGAGATGCTCCAGCTCTGCCCTCTGAGAAACGCACTTCAGC	37	TTCTCAGAGGGCAGAGCTGGAGCATCTCGCAGCCCTACAACTTCTTTGCG	7	26863727	F			NA	NA	SKAP2	NM_003930	Body					NA	7:26863652-26863837			NA
cg20747577	7	26897253	p	SKAP2	Body	open sea	Body - open sea	0	0	469	54	26896713	26897722	1010	26897182	26897714	533	0.00387455	0.0449989	-0.0684906	53766501	CAAAAAAATTATAAAACTACRAAATACTCCAACTCTACCCTCTAAAAAAC	NA		II			ACCAAGCGCCGCAAAGAAGTTGTAGGGCTGCGAGATGCTCCAGCTCTGCCCTCTGAGAAA[CG]CACTTCAGCGTTAAACCCCAGGGTTCCTCTCAGGCGGAGCAGTGAGCATGGAGAGCCGGG	37	AAAGAAGTTGTAGGGCTGCGAGATGCTCCAGCTCTGCCCTCTGAGAAACG	7	26863778	R			NA	NA	SKAP2	NM_003930	Body					NA	7:26863652-26863837			NA
cg25464921	1	169429698	q	SLC19A2	IGR	open sea	IGR - open sea	0	0	901	5	169428703	169430873	2171	169429604	169429972	369	0.000384932	0.0100719	-0.127531	38738508	AAAAACTCAAATAAAAAAACCATCCAAAAAAAATAAACCACAAAATCACA	66678300	AAAAACTCGAATAAAAAAACCATCCGAAAAAAATAAACCGCAAAATCACG	I	T	Red	CCTCTTCCCGGGAAAAACTCGGGTGGAAAGACCATCCGAGGGGAGTGAGCCGCAGAATCA[CG]TAGGGGCTGCAGCGCCCGCCGCCGGCTAGCCGGTAATGCGCAGGCACAGGGAGGGGCGCA	37	CGTGATTCTGCGGCTCACTCCCCTCGGATGGTCTTTCCACCCGAGTTTTT	1	167696322	R			NA	NA								TRUE	1:167696100-167696514	1:169429601-169429948	Unclassified_Cell_type_specific	NA
cg16136262	1	169429604	q	SLC19A2	IGR	open sea	IGR - open sea	0	0	901	5	169428703	169430873	2171	169429604	169429972	369	0.000384932	0.0358878	-0.0953003	62725481	CRATCAACATCRACACAATTAAAACTTTATAAACAAACTATCCAAAATTC	NA		II			GTTTCAGAAAACGGTCAACATCGGCACAGTTAGGGCTTTATAAACAGGCTATCCAGAGTT[CG]ACTCCTCCTCCTGCACTGGCTAGTCTTGAGAGCCTCTTCCCGGGAAAAACTCGGGTGGAA	37	GGTCAACATCGGCACAGTTAGGGCTTTATAAACAGGCTATCCAGAGTTCG	1	167696228	R			NA	NA								TRUE	1:167696100-167696514	1:169429601-169429948	Unclassified_Cell_type_specific	NA
cg09671955	1	169429972	q	SLC19A2	IGR	open sea	IGR - open sea	0	0	901	5	169428703	169430873	2171	169429604	169429972	369	0.000384932	0.0188778	-0.057242	22715398	ACTCAAAAAACAAAACTCAAAAAACAATACCAAACAAAACAAAAACAACC	NA		II			CACCTCACTCCGTTGCCACTTACCCACCCATCGTGGGACATACTCAGCACACCCATCTGA[CG]GCTGCTCTTGCCCTGCCTGGCATTGTTTTCTGAGCTCTGCTTTCTGAGCAAGGCCTACTC	37	CGGCTGCTCTTGCCCTGCCTGGCATTGTTTTCTGAGCTCTGCTTTCTGAG	1	167696596	F			NA	NA								TRUE				NA
cg01642521	11	20618250	p	SLC6A5	IGR	island	IGR - island	0	0	83	73	20618147	20618391	245	20618198	20618308	111	0.000929989	0.0358817	-0.128039	69756409	TAACTACACAATAATAAATACAAATTTACAACCTCCTTAACTACAACACA	15665324	TAACTACGCGATAATAAATACGAATTTACGACCTCCTTAACTACGACGCG	I	C	Grn	ATTCAGACCGAATGGCTGCGCGGTGATGGATGCGGATTTACGGCCTCCTTGGCTGCGGCG[CG]CTGGGCCTGATTATCACTATAAACAGGCGTCCGCGGAGGGCGGGGGCGGAGGCCCGCGTC	37	CGCGCCGCAGCCAAGGAGGCCGTAAATCCGCATCCATCACCGCGCAGCCA	11	20574826	R			NA	NA				chr11:20618197-20619920	Island		RDMR	NA	11:20574784-20574896			NA
cg02027945	11	20618230	p	SLC6A5	IGR	island	IGR - island	0	0	83	73	20618147	20618391	245	20618198	20618308	111	0.000929989	0.046468	-0.123117	51657510	ACTAACTAATTCAAACCAAATAACTACACAATAATAAATACAAATTTACA	61680464	ACTAACTAATTCAAACCGAATAACTACGCGATAATAAATACGAATTTACG	I	A	Red	AAGGCCGTAGTGACTGGCTAATTCAGACCGAATGGCTGCGCGGTGATGGATGCGGATTTA[CG]GCCTCCTTGGCTGCGGCGCGCTGGGCCTGATTATCACTATAAACAGGCGTCCGCGGAGGG	37	ACTGGCTAATTCAGACCGAATGGCTGCGCGGTGATGGATGCGGATTTACG	11	20574806	R			NA	NA				chr11:20618197-20619920	Island		RDMR	NA	11:20574784-20574896			NA
cg15861196	11	20618308	p	SLC6A5	IGR	island	IGR - island	0	0	83	73	20618147	20618391	245	20618198	20618308	111	0.000929989	0.014769	-0.0777764	56691509	AATTATCACTATAAACAAACATCCACAAAAAACAAAAACAAAAACCCACA	50710469	AATTATCACTATAAACAAACGTCCGCGAAAAACGAAAACGAAAACCCGCG	I	T	Red	CGCGCTGGGCCTGATTATCACTATAAACAGGCGTCCGCGGAGGGCGGGGGCGGAGGCCCG[CG]TCTAGAGGACGTGCGGCTGGTCTTCTTCTTCTTCTTCTTCTTTTTTTTTGTTTTTGTTTT	37	CGCGGGCCTCCGCCCCCGCCCTCCGCGGACGCCTGTTTATAGTGATAATC	11	20574884	R			NA	NA				chr11:20618197-20619920	Island		RDMR	NA	11:20574784-20574896			NA
cg14346243	4	90757452	q	SNCA	5'UTR	shore	5'UTR - shore	0	0	117	22	90757234	90757650	417	90757351	90757629	279	4.01789e-11	0.00191785	-0.160362	42693486	AAACCAAATCAACAAATAATAACRAATTAACAAATACTAACRCRAAATCC	NA		II			GCGGGCCGTCTCCAACCCCGCGCCAGCCACCCGAGGGGGCGTTCTCAGCCTCCACCCTAG[CG]GACCCCGCGCCAGCACTTGTTAACCCGTTACCACCTGTTGACTTGGCCTCCTTGCACTTC	37	CGGACCCCGCGCCAGCACTTGTTAACCCGTTACCACCTGTTGACTTGGCC	4	90976475	F			NA	NA	SNCA;SNCA;SNCA;SNCA	NM_001146055;NM_000345;NM_001146054;NM_007308	5'UTR;5'UTR;5'UTR;5'UTR	chr4:90758008-90758870	N_Shore			NA	4:90976401-90976503			NA
cg06632027	4	90757378	q	SNCA	5'UTR	shore	5'UTR - shore	0	0	117	22	90757234	90757650	417	90757351	90757629	279	4.01789e-11	0.00666724	-0.156952	25669451	CCTCAAATAACTAACACAAAATTAAAAACAACCCACAAATATAAACAACA	29757501	CCTCGAATAACTAACGCGAAATTAAAAACGACCCGCGAATATAAACGACG	I	C	Grn	TGTGATGGTTCTAATCCATCCAACATCCACCCCCGCCCTCAGCTATCTACCCTGAGCAGG[CG]CCGCTCACACTCGCGGGCCGTCTCCAACCCCGCGCCAGCCACCCGAGGGGGCGTTCTCAG	37	CGCCGCTCACACTCGCGGGCCGTCTCCAACCCCGCGCCAGCCACCCGAGG	4	90976401	F	rs3756063		NA	NA	SNCA;SNCA;SNCA;SNCA	NM_001146055;NM_000345;NM_001146054;NM_007308	5'UTR;5'UTR;5'UTR;5'UTR	chr4:90758008-90758870	N_Shore			NA	4:90976401-90976503			NA
cg20003494	4	90757398	q	SNCA	5'UTR	shore	5'UTR - shore	0	0	117	22	90757234	90757650	417	90757351	90757629	279	4.01789e-11	0.00422433	-0.142723	16643335	AATAAAAACTAAAAACACCCCCTCAAATAACTAACACAAAATTAAAAACA	70606405	AATAAAAACTAAAAACGCCCCCTCGAATAACTAACGCGAAATTAAAAACG	I	A	Red	CAACATCCACCCCCGCCCTCAGCTATCTACCCTGAGCAGGCGCCGCTCACACTCGCGGGC[CG]TCTCCAACCCCGCGCCAGCCACCCGAGGGGGCGTTCTCAGCCTCCACCCTAGCGGACCCC	37	GGTGGAGGCTGAGAACGCCCCCTCGGGTGGCTGGCGCGGGGTTGGAGACG	4	90976421	F	rs72886122		NA	NA	SNCA;SNCA;SNCA;SNCA	NM_001146055;NM_000345;NM_001146054;NM_007308	5'UTR;5'UTR;5'UTR;5'UTR	chr4:90758008-90758870	N_Shore			NA	4:90976401-90976503			NA
cg15133208	4	90757351	q	SNCA	5'UTR	shore	5'UTR - shore	0	0	117	22	90757234	90757650	417	90757351	90757629	279	4.01789e-11	5.24227e-05	-0.110588	20666445	AAACAACAAACCCAAATATAATAATTCTAATCCATCCAACATCCACCCCC	NA		II			CAAACTCAGGCAAACAGCAGGCCCAAGTGTGATGGTTCTAATCCATCCAACATCCACCCC[CG]CCCTCAGCTATCTACCCTGAGCAGGCGCCGCTCACACTCGCGGGCCGTCTCCAACCCCGC	37	CGGGGGTGGATGTTGGATGGATTAGAACCATCACACTTGGGCCTGCTGTT	4	90976374	R			NA	NA	SNCA;SNCA;SNCA;SNCA	NM_001146055;NM_000345;NM_001146054;NM_007308	5'UTR;5'UTR;5'UTR;5'UTR	chr4:90758008-90758870	N_Shore			NA				NA
cg26578617	4	90757533	q	SNCA	5'UTR	shore	5'UTR - shore	0	0	117	22	90757234	90757650	417	90757351	90757629	279	4.01789e-11	0.00470157	-0.103132	72650482	AATCTATCTACCCRCTCTCTTAATTTTTCTCTATAAAATAAACAAACTAC	NA		II			TTAACCCGTTACCACCTGTTGACTTGGCCTCCTTGCACTTCCATTTCATTATTTGCCAAA[CG]CAGCTTGCTTACTTTACAGAGAAAAACCAAGAGAGCGGGCAGACAGATTTTATGTGAGAG	37	CGCAGCTTGCTTACTTTACAGAGAAAAACCAAGAGAGCGGGCAGACAGAT	4	90976556	F			NA	TRUE	SNCA;SNCA;SNCA;SNCA	NM_001146055;NM_000345;NM_001146054;NM_007308	5'UTR;5'UTR;5'UTR;5'UTR	chr4:90758008-90758870	N_Shore			NA				NA
cg06848047	4	90757629	q	SNCA	5'UTR	shore	5'UTR - shore	0	0	117	22	90757234	90757650	417	90757351	90757629	279	4.01789e-11	0.00277403	-0.0729567	10726427	CTAAAAAATTAAACTACTTCTCCAAAATCCACTTTTCCCCAAAAAACACA	43785355	CTAAAAAATTAAACTACTTCTCCGAAATCCGCTTTTCCCCGAAAAACGCG	I	A	Red	GCGGGCAGACAGATTTTATGTGAGAGAAAAGTTGGATGCTCACGCTCCATGGAGCATCCT[CG]CGTTTCCCGGGGAAAAGCGGATCCCGGAGAAGCAGCCTAATCTCTCAGCCCTTGTGGAGA	37	CGCGTTTCCCGGGGAAAAGCGGATCCCGGAGAAGCAGCCTAATCTCTCAG	4	90976652	F			NA	NA	SNCA;SNCA;SNCA;SNCA	NM_001146055;NM_000345;NM_001146054;NM_007308	5'UTR;5'UTR;5'UTR;5'UTR	chr4:90758008-90758870	N_Shore			NA	4:90976634-90976895	4:90757621-90759333	Unclassified_Cell_type_specific	NA
cg19556901	15	25414769	q	SNORD115-1	TSS1500	open sea	TSS1500 - open sea	0	0	112	84	25414604	25414893	290	25414716	25414781	66	1.84696e-08	0.00642231	0.0405282	20801344	ATCTCAATTATCCCAACCTTTTAAATCCCTCAAAATCACTATACCTCCCA	14741403	ATCTCAATTATCCCAACCTTTTAAATCCCTCAAAATCGCTATACCTCCCG	I	A	Red	GTGAGGTCGGCGATCCGGGTGTAGCTGGGGTTGCAGGCTTGGCAGGCACGGCGGCGGTAT[CG]GGAGGCACAGCGATCTTGAGGGACTCAAAAGGCTGGGACAACTGAGACCCCGTGTTCTGG	37	CGGGAGGCACAGCGATCTTGAGGGACTCAAAAGGCTGGGACAACTGAGAC	15	22965862	F			NA	NA	SNORD115-1	NR_001291	TSS1500					NA	15:22965850-22965875			NA
cg24152845	15	25414763	q	SNORD115-1	TSS1500	open sea	TSS1500 - open sea	0	0	112	84	25414604	25414893	290	25414716	25414781	66	1.84696e-08	0.00346337	0.0499947	33666329	ATTATCCCAACCTTTTAAATCCCTCAAAATCACTATACCTCCCAATACCA	69685494	ATTATCCCAACCTTTTAAATCCCTCAAAATCGCTATACCTCCCGATACCG	I	C	Grn	CTGCTGGTGAGGTCGGCGATCCGGGTGTAGCTGGGGTTGCAGGCTTGGCAGGCACGGCGG[CG]GTATCGGGAGGCACAGCGATCTTGAGGGACTCAAAAGGCTGGGACAACTGAGACCCCGTG	37	GTTGTCCCAGCCTTTTGAGTCCCTCAAGATCGCTGTGCCTCCCGATACCG	15	22965856	F			NA	NA	SNORD115-1	NR_001291	TSS1500					NA	15:22965850-22965875			NA
cg24734418	15	25414781	q	SNORD115-1	TSS1500	open sea	TSS1500 - open sea	0	0	112	84	25414604	25414893	290	25414716	25414781	66	1.84696e-08	0.0220669	0.0812245	55617414	TCCAAAACACRAAATCTCAATTATCCCAACCTTTTAAATCCCTCAAAATC	NA		II			ATCCGGGTGTAGCTGGGGTTGCAGGCTTGGCAGGCACGGCGGCGGTATCGGGAGGCACAG[CG]ATCTTGAGGGACTCAAAAGGCTGGGACAACTGAGACCCCGTGTTCTGGAACTCGGCCTCC	37	CCAGAACACGGGGTCTCAGTTGTCCCAGCCTTTTGAGTCCCTCAAGATCG	15	22965874	F			NA	NA	SNORD115-1	NR_001291	TSS1500					NA	15:22965850-22965875			NA
cg25688633	15	25414724	q	SNORD115-1	TSS1500	open sea	TSS1500 - open sea	0	0	112	84	25414604	25414893	290	25414716	25414781	66	1.84696e-08	0.000404985	0.0911558	11792383	CTCCAACAAATCTCCAACAAATAATATTCTACTAATAAAATCRACRATCC	NA		II			GCACGTGACAGCTCCAGCAGGTCTCCAACAGGTGGTGTTCTGCTGGTGAGGTCGGCGATC[CG]GGTGTAGCTGGGGTTGCAGGCTTGGCAGGCACGGCGGCGGTATCGGGAGGCACAGCGATC	37	TCCAGCAGGTCTCCAACAGGTGGTGTTCTGCTGGTGAGGTCGGCGATCCG	15	22965817	R			NA	NA	SNORD115-1	NR_001291	TSS1500					NA				NA
cg02865593	15	25414716	q	SNORD115-1	TSS1500	open sea	TSS1500 - open sea	0	0	112	84	25414604	25414893	290	25414716	25414781	66	1.84696e-08	0.00122054	0.115552	63697415	CRTAACAACTCCAACAAATCTCCAACAAATAATATTCTACTAATAAAATC	NA		II			CCCAGAAAGCACGTGACAGCTCCAGCAGGTCTCCAACAGGTGGTGTTCTGCTGGTGAGGT[CG]GCGATCCGGGTGTAGCTGGGGTTGCAGGCTTGGCAGGCACGGCGGCGGTATCGGGAGGCA	37	GTGACAGCTCCAGCAGGTCTCCAACAGGTGGTGTTCTGCTGGTGAGGTCG	15	22965809	R			NA	NA	SNORD115-1	NR_001291	TSS1500					NA				NA
cg20568038	15	25301930	q	SNORD116-3	TSS200	open sea	TSS200 - open sea	0	0	26	83	25301542	25302480	939	25301783	25302011	229	0.00062533	0.0153894	0.0191752	60626365	TAACACCACAAACTAAACAATAAACAAACCRATAACCTTAAAAACCCTCC	NA		II			TCCTAAAGTGAACGGTCTGTGCCCATTGTTCAGTGGTGCAGCTCTGGCTTCCCCAGCGTG[CG]GAGGGTTTTTAAGGTCATCGGCTTGCCCACTGCCCAGCCTGTGGTGTCAAATATCCTGCC	37	GACACCACAGGCTGGGCAGTGGGCAAGCCGATGACCTTAAAAACCCTCCG	15	22853023	F			NA	NA	SNORD116-3;SNORD116-9	NR_003318;NR_003324	TSS200;TSS200					NA				NA
cg20110984	15	25301950	q	SNORD116-3	TSS200	open sea	TSS200 - open sea	0	0	26	83	25301542	25302480	939	25301783	25302011	229	0.00062533	0.00237627	0.0233007	61614301	AATAATACAACTCTAACTTCCCCAACRTACRAAAAATTTTTAAAATCATC	NA		II			GCCCATTGTTCAGTGGTGCAGCTCTGGCTTCCCCAGCGTGCGGAGGGTTTTTAAGGTCAT[CG]GCTTGCCCACTGCCCAGCCTGTGGTGTCAAATATCCTGCCCCTTCAAATGTGCTTGGATC	37	GTGGTGCAGCTCTGGCTTCCCCAGCGTGCGGAGGGTTTTTAAGGTCATCG	15	22853043	R			NA	NA	SNORD116-3;SNORD116-9	NR_003318;NR_003324	TSS200;TSS200					NA				NA
cg09550097	15	25302011	q	SNORD116-3	Body	open sea	Body - open sea	0	0	469	83	25301542	25302480	939	25301783	25302011	229	0.00062533	0.00961151	0.0687113	27706443	TACCCAACCTATAATATCAAATATCCTACCCCTTCAAATATACTTAAATC	NA		II			GGCTTGCCCACTGCCCAGCCTGTGGTGTCAAATATCCTGCCCCTTCAAATGTGCTTGGAT[CG]ATGATGAGTCCCCCATAAAAACATTCCTTGGAAAAGCTGAACAAAATGAGTGAGAACTCA	37	CGATCCAAGCACATTTGAAGGGGCAGGATATTTGACACCACAGGCTGGGC	15	22853104	R			NA	NA	SNORD116-3;SNORD116-9	NR_003318;NR_003324	Body;Body					NA				NA
cg19186136	6	31799311	p	SNORD52	IGR	shore	IGR - shore	0	0	163	40	31797661	31801318	3658	31797821	31801070	3250	0.00213313	0.0172774	0.0280612	14640382	CCACCCACCTCACCCTCCCTAAATTCTAAAATTATAAACATAAACCATCA	63772358	CCGCCCACCTCACCCTCCCTAAATTCTAAAATTATAAACATAAACCATCG	I	C	Grn	GCAACTAAAGTTTGTCAATTTACAAAAAGAATTTAAAAATCAAATAAAATGGGCCAGGTG[CG]ATGGCTCATGCCTATAATCCCAGAATTTAGGGAGGGTGAGGTGGGCGGATCACTTGAGGT	37	CCGCCCACCTCACCCTCCCTAAATTCTGGGATTATAGGCATGAGCCATCG	6	31907290	F	rs34278010		NA	NA				chr6:31795467-31797384	S_Shore		RDMR	NA				NA
cg21077030	6	31801070	p	SNORD52	IGR	shore	IGR - shore	0	0	163	40	31797661	31801318	3658	31797821	31801070	3250	0.00213313	0.0182229	0.0349198	27606340	TTAACCCAAACTAATTTTAAACTAATAAACCTCAATAATCCTCCCACCTC	NA		II			AACCACTGAACTGGGCTGGCCACGGTGGCTCACGCCTGTAATCCCAGCACTTTGGGAGGC[CG]AGGTGGGAGGATCACTGAGGTTCACCAGTTCAAAACCAGCCTGGGCCAACATGGTGAAAA	37	TGGCCCAGGCTGGTTTTGAACTGGTGAACCTCAGTGATCCTCCCACCTCG	6	31909049	F			NA	NA				chr6:31802598-31802823	N_Shore		RDMR	NA				NA
cg16793019	6	31799404	p	SNORD52	IGR	shelf	IGR - shelf	0	0	1743	40	31797661	31801318	3658	31797821	31801070	3250	0.00213313	0.00110573	0.0363337	63750464	CCCCACRCCCRACCAACTAATTCTATTATTTTTTATAAAAATAAATTTTC	NA		II			GAGGGTGAGGTGGGCGGATCACTTGAGGTCCGGAGTTCAAAACCAGCCTGGCCAACATAG[CG]AAAACCCATCTCTACAAAAAACAATAGAATTAGCTGGCCGGGCGTGGGGGCTCACGCCTG	37	CCCACGCCCGGCCAGCTAATTCTATTGTTTTTTGTAGAGATGGGTTTTCG	6	31907383	F			NA	NA				chr6:31802598-31802823	N_Shelf		RDMR	NA				NA
cg27072545	6	31799575	p	SNORD52	IGR	shelf	IGR - shelf	0	0	1743	40	31797661	31801318	3658	31797821	31801070	3250	0.00213313	0.0232463	0.0445161	28640326	TTCTCCTTCCTCAACCTTCCATATAACTAAAATTATAAACATACCCCACC	NA		II			GTCAGGAGTTCCAGACCAGCCTGGTCAACATGGTGAAACCCTGTCTCTACTAGGTGGGCA[CG]GTGGGGCATGTCTATAATCCCAGCTACATGGAAGGCTGAGGAAGGAGAATCACTTGAACC	37	CGGTGGGGCATGTCTATAATCCCAGCTACATGGAAGGCTGAGGAAGGAGA	6	31907554	F			NA	NA				chr6:31802598-31802823	N_Shelf		RDMR	NA				NA
cg08089364	6	31799444	p	SNORD52	IGR	shelf	IGR - shelf	0	0	1743	40	31797661	31801318	3658	31797821	31801070	3250	0.00213313	0.00167644	0.0557999	25723330	CCAACATAACRAAAACCCATCTCTACAAAAAACAATAAAATTAACTAACC	NA		II			AACCAGCCTGGCCAACATAGCGAAAACCCATCTCTACAAAAAACAATAGAATTAGCTGGC[CG]GGCGTGGGGGCTCACGCCTGTAATCCCAGCACTTTGGGAGACCGAGGTGGGACGGTTGGA	37	CAACATAGCGAAAACCCATCTCTACAAAAAACAATAGAATTAGCTGGCCG	6	31907423	R			NA	NA				chr6:31802598-31802823	N_Shelf		RDMR	NA				NA
cg25801636	2	5584547	p	SOX11	IGR	open sea	IGR - open sea	0	0	901	10	5583556	5585515	1960	5584457	5584614	158	0.00033756	0.0390005	-0.0496583	42643300	ATTATCCCCCCTTAAATTTCTCTCTTACRATAAATACCRTAAATTCTCAC	NA		II			CCTGGCTCGCCTGGAGCTAGCGGAACCCACTCAAGCAGAGACAGAGGCCTGCTCCGCTCG[CG]TGAGAACTCACGGCACCCACCGCAAGAGAGAAACTCAAGGGGGGACAATGACCGCAGGAC	37	TTGTCCCCCCTTGAGTTTCTCTCTTGCGGTGGGTGCCGTGAGTTCTCACG	2	5501998	F			NA	NA								NA	2:5501888-5502066			NA
cg11108534	2	5584457	p	SOX11	IGR	open sea	IGR - open sea	0	0	901	10	5583556	5585515	1960	5584457	5584614	158	0.00033756	0.0133379	-0.0344456	31697359	RCTAACTCCAAACRAACCAAAACTCAATACAAATAACAAAACCATACCCC	NA		II			TTTTTCAAAAACGTGTTACAAGAAGAATCCCACACTGGCACGGAGACCCTCCAGTGAGCG[CG]GGGCATGGTCTTGCCACTTGCACTGAGCCCTGGCTCGCCTGGAGCTAGCGGAACCCACTC	37	CGGGGCATGGTCTTGCCACTTGCACTGAGCCCTGGCTCGCCTGGAGCTAG	2	5501908	F			NA	NA								NA	2:5501888-5502066			NA
cg11222219	2	5584614	p	SOX11	IGR	open sea	IGR - open sea	0	0	901	10	5583556	5585515	1960	5584457	5584614	158	0.00033756	0.010096	-0.0340056	21784319	AACAATAATAATCTTTACAACCCCAAAATCATTCAAATACCCTTCCTACA	52718503	AACGATAATAATCTTTACAACCCCGAAATCGTTCAAATACCCTTCCTACG	I	C	Grn	ACTCACGGCACCCACCGCAAGAGAGAAACTCAAGGGGGGACAATGACCGCAGGACCAAGG[CG]CAGGAAGGGCATCTGAACGACCTCGGGGCTGTAAAGACCATTATCGTTAGGCAACCAGGC	37	AACGATAATGGTCTTTACAGCCCCGAGGTCGTTCAGATGCCCTTCCTGCG	2	5502065	F	rs72493329		NA	NA								NA	2:5501888-5502066			NA
cg14650610	5	136834492	q	SPOCK1	5'UTR	island	5'UTR - island	0	0	50	26	136834403	136834542	140	136834453	136834492	40	5.34512e-07	0.00396861	-0.166015	24678419	CCCTAATAAAAAAACAACATCTATAAAACACTCAAAAAATAAACAAAACA	73618470	CCCTAATAAAAAAACGACATCTATAAAACACTCGAAAAATAAACGAAACG	I	A	Red	CATCTACGAACGAGGAGGCTGCGTCACGAATCCGAGGCTGCCGTCCAACTACAGGGGACC[CG]TCTCGTCTATTCTCCGAGTGCCCCACAGATGCCGCCCTCCTATCAGGGGCTTGGTACCCC	37	CCCTGATAGGAGGGCGGCATCTGTGGGGCACTCGGAGAATAGACGAGACG	5	136862391	F			NA	NA	SPOCK1	NM_004598	5'UTR	chr5:136834016-136835146	Island			NA	5:136861745-136863040			NA
cg24847829	5	136834464	q	SPOCK1	5'UTR	island	5'UTR - island	0	0	50	26	136834403	136834542	140	136834453	136834492	40	5.34512e-07	0.00492291	-0.143808	18654403	CACTCAAAAAATAAACAAAACAAATCCCCTATAATTAAACAACAACCTCA	37603310	CACTCGAAAAATAAACGAAACGAATCCCCTATAATTAAACGACAACCTCG	I	A	Red	CAGGGACCCCTCTCACGAATGGGGGACTCATCTACGAACGAGGAGGCTGCGTCACGAATC[CG]AGGCTGCCGTCCAACTACAGGGGACCCGTCTCGTCTATTCTCCGAGTGCCCCACAGATGC	37	CACTCGGAGAATAGACGAGACGGGTCCCCTGTAGTTGGACGGCAGCCTCG	5	136862363	F			NA	NA	SPOCK1	NM_004598	5'UTR	chr5:136834016-136835146	Island			NA	5:136861745-136863040			NA
cg18263365	5	136834453	q	SPOCK1	5'UTR	island	5'UTR - island	0	0	50	26	136834403	136834542	140	136834453	136834492	40	5.34512e-07	4.28491e-05	-0.117564	66728467	CAAAAACCCCTCTCACRAATAAAAAACTCATCTACRAACRAAAAAACTAC	NA		II			GCCTCTAGACCCAGGGACCCCTCTCACGAATGGGGGACTCATCTACGAACGAGGAGGCTG[CG]TCACGAATCCGAGGCTGCCGTCCAACTACAGGGGACCCGTCTCGTCTATTCTCCGAGTGC	37	CGCAGCCTCCTCGTTCGTAGATGAGTCCCCCATTCGTGAGAGGGGTCCCT	5	136862352	R			NA	NA	SPOCK1	NM_004598	5'UTR	chr5:136834016-136835146	Island		DMR	NA	5:136861745-136863040			NA
cg18197392	20	23015908	p	SSTR4	TSS200	island	TSS200 - island	0	0	9	102	23015890	23015917	28	23015899	23015908	10	0.000106459	0.0202597	-0.0993207	70638397	AAAACTAAATAAAACACTAACCCCCAAAAACTAAAATACCAAAAAACACA	19600327	AAAACTAAATAAAACGCTAACCCCCAAAAACTAAAATACCGAAAAACGCG	I	A	Red	GGAGACGACTCCAGGGCTGGGTGAGGCGCTGACCCCCAGGAGCTGGGGTGCCGAGGGGCG[CG]GGCCACAGCGGTGCGAGCCAGTCGGGCGCCCGCGCGGTGGGGCGCGCGGCGCGGGGATTG	37	CGCGCCCCTCGGCACCCCAGCTCCTGGGGGTCAGCGCCTCACCCAGCCCT	20	22963908	R			NA	NA	SSTR4	NM_001052	TSS200	chr20:23015716-23016879	Island			NA	20:22963603-22965003			NA
cg17586860	20	23015906	p	SSTR4	TSS200	island	TSS200 - island	0	0	9	102	23015890	23015917	28	23015899	23015908	10	0.000106459	0.00883715	-0.0748787	17619306	TCCAAAACTAAATAAAACRCTAACCCCCAAAAACTAAAATACCRAAAAAC	NA		II			CCGGAGACGACTCCAGGGCTGGGTGAGGCGCTGACCCCCAGGAGCTGGGGTGCCGAGGGG[CG]CGGGCCACAGCGGTGCGAGCCAGTCGGGCGCCCGCGCGGTGGGGCGCGCGGCGCGGGGAT	37	CCAGGGCTGGGTGAGGCGCTGACCCCCAGGAGCTGGGGTGCCGAGGGGCG	20	22963906	R			NA	TRUE	SSTR4	NM_001052	TSS200	chr20:23015716-23016879	Island			NA	20:22963603-22965003			NA
cg14631053	20	23015899	p	SSTR4	TSS200	island	TSS200 - island	0	0	9	102	23015890	23015917	28	23015899	23015908	10	0.000106459	0.0059683	-0.0659206	69766329	AACAACTCCAAAACTAAATAAAACACTAACCCCCAAAAACTAAAATACCA	23791474	AACGACTCCAAAACTAAATAAAACGCTAACCCCCAAAAACTAAAATACCG	I	A	Red	GGCGGGGCCGGAGACGACTCCAGGGCTGGGTGAGGCGCTGACCCCCAGGAGCTGGGGTGC[CG]AGGGGCGCGGGCCACAGCGGTGCGAGCCAGTCGGGCGCCCGCGCGGTGGGGCGCGCGGCG	37	CGGCACCCCAGCTCCTGGGGGTCAGCGCCTCACCCAGCCCTGGAGTCGTC	20	22963899	R			NA	NA	SSTR4	NM_001052	TSS200	chr20:23015716-23016879	Island			NA	20:22963603-22965003			NA
cg00405699	5	100239919	q	ST8SIA4	TSS1500	shore	TSS1500 - shore	0	0	64	24	100239887	100243373	3487	100239919	100241630	1712	0.000745658	0.0496719	-0.110661	55668485	AATCRAACACAAAACTCTTAAAAAATATCCCTACCACCCAATACAAATAC	NA		II			AAAAGTCTCAATTATATATATAGCCTCTGATTGTCACCTCTCCTCCGTCCCACCATTTTT[CG]TACTTGTATTGGGTGGCAGGGACACTTTTCAAGAGTTCTGTGTTCGATTGTTCACTCTGA	37	CGTACTTGTATTGGGTGGCAGGGACACTTTTCAAGAGTTCTGTGTTCGAT	5	100267818	F			NA	NA	ST8SIA4;ST8SIA4	NM_175052;NM_005668	TSS1500;TSS1500	chr5:100238722-100239138	S_Shore		CDMR	NA	5:100267818-100268208	5:100239882-100240146	Promoter_Associated	NA
cg22965432	5	100240059	q	ST8SIA4	TSS1500	shore	TSS1500 - shore	0	0	64	24	100239887	100243373	3487	100239919	100241630	1712	0.000745658	0.0448756	-0.0914682	34787456	CCTCATTAAAAAAAATACTTACTACTCTACTAATACCACRCCTTAATTCC	NA		II			CCAGTCGTTGCCCTCATTGGGAGAGATGCTTGCTACTCTGCTAGTACCACGCCTTGGTTC[CG]GTCTTTACTGTTGGCTGGTAGGTCGGGAGGCACCTCTAGCATGAGACAGTGTCTGGAAGC	37	CTCATTGGGAGAGATGCTTGCTACTCTGCTAGTACCACGCCTTGGTTCCG	5	100267958	R			NA	NA	ST8SIA4;ST8SIA4	NM_175052;NM_005668	TSS1500;TSS1500	chr5:100238722-100239138	S_Shore		CDMR	NA	5:100267818-100268208	5:100239882-100240146	Promoter_Associated	NA
cg18505978	5	100241630	q	ST8SIA4	IGR	shelf	IGR - shelf	0	0	1743	24	100239887	100243373	3487	100239919	100241630	1712	0.000745658	0.0288225	0.0109507	24681454	AAAAATTCCTAAAATCTCRCTAAACAATTATCAATCATTCAAAATTACTC	NA		II			TCCAATTGTATAATGCTGCTGTTTCTGAATTTTTTAAGTACAGAACTTTTTATATTAAGG[CG]AGCAATTCTGAATGACTGATAACTGTTCAGCGAGACTCCAGGAATTCTTCTTCCCAAATT	37	AGAATTCCTGGAGTCTCGCTGAACAGTTATCAGTCATTCAGAATTGCTCG	5	100269529	F			NA	NA				chr5:100238722-100239138	S_Shelf			NA				NA
cg17437939	7	97361252	q	TAC1	TSS200	island	TSS200 - island	0	0	9	57	97361235	97361253	19	97361241	97361252	12	3.57173e-05	0.00164552	-0.136469	58663340	TCATTTAAAACCCAATTAAATCCAAATATTATAAACATCRACRAATTACC	NA		II			CTAAAATTGCGTCATTTAGAACCCAATTGGGTCCAGATGTTATGGGCATCGACGAGTTAC[CG]TCTCGGAAACTCTCAATCACGCAAGCGAAAGGAGAGGAGGCGGCTAATTAAATATTGAGC	37	CGGTAACTCGTCGATGCCCATAACATCTGGACCCAATTGGGTTCTAAATG	7	97199188	R			NA	NA	TAC1;TAC1;TAC1;TAC1	NM_013998;NM_013997;NM_013996;NM_003182	TSS200;TSS200;TSS200;TSS200	chr7:97361132-97363018	Island			NA	7:97199050-97199704			NA
cg01287975	7	97361241	q	TAC1	TSS200	island	TSS200 - island	0	0	9	57	97361235	97361253	19	97361241	97361252	12	3.57173e-05	0.00945301	-0.12702	73775502	CTAAAATTACRTCATTTAAAACCCAATTAAATCCAAATATTATAAACATC	NA		II			CCTCGATTTTCCTAAAATTGCGTCATTTAGAACCCAATTGGGTCCAGATGTTATGGGCAT[CG]ACGAGTTACCGTCTCGGAAACTCTCAATCACGCAAGCGAAAGGAGAGGAGGCGGCTAATT	37	TAAAATTGCGTCATTTAGAACCCAATTGGGTCCAGATGTTATGGGCATCG	7	97199177	R			NA	NA	TAC1;TAC1;TAC1;TAC1	NM_013998;NM_013997;NM_013996;NM_003182	TSS200;TSS200;TSS200;TSS200	chr7:97361132-97363018	Island			NA	7:97199050-97199704			NA
cg11873482	7	97361244	q	TAC1	TSS200	island	TSS200 - island	0	0	9	57	97361235	97361253	19	97361241	97361252	12	3.57173e-05	0.010818	-0.0716682	33774317	AAATTACRTCATTTAAAACCCAATTAAATCCAAATATTATAAACATCRAC	NA		II			CGATTTTCCTAAAATTGCGTCATTTAGAACCCAATTGGGTCCAGATGTTATGGGCATCGA[CG]AGTTACCGTCTCGGAAACTCTCAATCACGCAAGCGAAAGGAGAGGAGGCGGCTAATTAAA	37	CGTCGATGCCCATAACATCTGGACCCAATTGGGTTCTAAATGACGCAATT	7	97199180	R			NA	NA	TAC1;TAC1;TAC1;TAC1	NM_013998;NM_013997;NM_013996;NM_003182	TSS200;TSS200;TSS200;TSS200	chr7:97361132-97363018	Island			NA	7:97199050-97199704			NA
cg17734273	15	78292508	q	TBC1D2B	Body	open sea	Body - open sea	0	0	469	86	78292001	78293019	1019	78292470	78292550	81	2.50384e-05	0.0209794	0.0201459	65634318	AATAACTCRCRATACRATCTCCCCTACAACTTACTTTAAAAAACAAAATC	NA		II			TTGATAACAGCGGGGAGCCTGCCGCCGCCTTGGCACTCCTTAAAGCACCTGTTGGTGTGG[CG]ACCCTGCTTTCTAAAGCAAGCTGCAGGGGAGACCGTACCGCGAGCCACTCAGAAGGAGGC	37	GTGGCTCGCGGTACGGTCTCCCCTGCAGCTTGCTTTAGAAAGCAGGGTCG	15	76079563	F	rs28441175		NA	NA	TBC1D2B;TBC1D2B	NM_144572;NM_015079	Body;Body					NA	15:76079481-76079625	15:78291664-78293113	Gene_Associated	NA
cg09845145	15	78292470	q	TBC1D2B	Body	open sea	Body - open sea	0	0	469	86	78292001	78293019	1019	78292470	78292550	81	2.50384e-05	0.00114654	0.0233591	66784435	AAAAACRAATTATAAACCCTTACAATCTTAATAACAACRAAAAACCTACC	NA		II			GGCTCTAGCCCAGAGGCGGATTATGGGCCCTTGCAGTCTTGATAACAGCGGGGAGCCTGC[CG]CCGCCTTGGCACTCCTTAAAGCACCTGTTGGTGTGGCGACCCTGCTTTCTAAAGCAAGCT	37	GAGGCGGATTATGGGCCCTTGCAGTCTTGATAACAGCGGGGAGCCTGCCG	15	76079525	R			NA	NA	TBC1D2B;TBC1D2B	NM_144572;NM_015079	Body;Body					NA	15:76079481-76079625	15:78291664-78293113	Gene_Associated	NA
cg19708541	15	78292550	q	TBC1D2B	Body	open sea	Body - open sea	0	0	469	86	78292001	78293019	1019	78292470	78292550	81	2.50384e-05	0.00453964	0.0376975	73795363	CACACTACTAAACCTTACATAATCCTACAACRCCTCCTTCTAAATAACTC	NA		II			AAGCACCTGTTGGTGTGGCGACCCTGCTTTCTAAAGCAAGCTGCAGGGGAGACCGTACCG[CG]AGCCACTCAGAAGGAGGCGCTGCAGGACCATGCAAGGCCCAGCAGTGTGGGAGGGGCCAG	37	ACACTGCTGGGCCTTGCATGGTCCTGCAGCGCCTCCTTCTGAGTGGCTCG	15	76079605	F			NA	NA	TBC1D2B;TBC1D2B	NM_144572;NM_015079	Body;Body					NA	15:76079481-76079625	15:78291664-78293113	Gene_Associated	NA
cg24076348	10	132887718	q	TCERG1L	IGR	open sea	IGR - open sea	0	0	901	71	132886020	132888619	2600	132886634	132887718	1085	0.0157703	0.0483474	0.0425436	74810397	AACAATAATTCTTATCTAAAAACTCACRACTATCTCTAAAAATAAAACCC	NA		II			CGAGTGAGATAACGGGGGAGAGGAAGGGGGAGACGTGATCCACGGAAAAGCTCAGCTGCT[CG]GGTCTTATTTCCAGAGACAGCCGTGAGCCCTCAGACAAGAATCACTGCTTCCACCTCCGT	37	CGGGTCTTATTTCCAGAGACAGCCGTGAGCCCTCAGACAAGAATCACTGC	10	132777708	F			NA	NA								NA	10:132777473-132777709			NA
cg23036308	10	132887033	q	TCERG1L	IGR	open sea	IGR - open sea	0	0	901	71	132886020	132888619	2600	132886634	132887718	1085	0.0157703	0.00945831	0.0857359	32673300	ATTTCCAATATCCCTATATCTCAACATAAACATTCAATAATTACCATCCA	40741498	ATTTCCGATATCCCTATATCTCGACGTAAACATTCGATAATTACCATCCG	I	A	Red	CACGCTGACGTCATTTCCGGTGTCCCTGTGTCTCGGCGTGAGCATTCGATAATTACCATC[CG]GGCGACAATGGAAATGATGGCGGGGAAGGGGTCACGGCCCTGATGGCCCACAGATGGCCA	37	ATTTCCGGTGTCCCTGTGTCTCGGCGTGAGCATTCGATAATTACCATCCG	10	132777023	R			NA	NA								NA	10:132776875-132777100			NA
cg04787271	10	132886921	q	TCERG1L	IGR	open sea	IGR - open sea	0	0	901	71	132886020	132888619	2600	132886634	132887718	1085	0.0157703	0.0102088	0.086719	27764340	CACACAAAAAAAACACCATCTAACTATTTTCATAAACACAAAAAAATCCA	15709451	CGCACGAAAAAAACGCCATCTAACTATTTTCATAAACGCGAAAAAATCCG	I	T	Red	ATACCTGGGAGTTTTCCTCCAGGCCGGGGGCACTCGTGTCTCCCTAAGCACTGAGAGAGA[CG]GATCCTTCCGCGTTCATGAAAACAGCTAGATGGCGCCCTCCCCGTGCGCTCACGCTGACG	37	CGGATCCTTCCGCGTTCATGAAAACAGCTAGATGGCGCCCTCCCCGTGCG	10	132776911	F			NA	NA								NA	10:132776875-132777100			NA
cg27233989	18	52989155	q	TCF4	Body	open sea	Body - open sea	0	0	469	98	52988686	52989624	939	52989085	52989604	520	9.56028e-05	0.00706712	-0.0978174	16699437	AAAAAACCATTCCTAACAAACAAAAAAAACCACAACACTACTATCAAACA	49699440	AAAAAACCATTCCTAACGAACGAAAAAAACCGCGACGCTACTATCAAACG	I	C	Grn	ATGCAAAGCAGGAAGAGACCATTCCTGGCGGGCGGGGGAGGCCGCGGCGCTGCTGTCAGA[CG]CTCAACTTTGCGCAGCGGAGCTGGAAGGCAGCCCGGCCCTGATGGAGCTCGAAATCCTAA	37	AAGAGACCATTCCTGGCGGGCGGGGGAGGCCGCGGCGCTGCTGTCAGACG	18	51140153	R		rs79338340	NA	NA	TCF4;TCF4	NM_001083962;NM_003199	Body;Body				DMR	NA	18:51140083-51140205			NA
cg25079568	18	52989604	q	TCF4	Body	open sea	Body - open sea	0	0	469	98	52988686	52989624	939	52989085	52989604	520	9.56028e-05	0.0017628	-0.0699045	26672308	TAATAACTCTACCATCTATCTCTACTACTAACTAACTCCCAACATTATAC	NA		II			TGATGCACATCTAATAACTCTGCCATCTGTCTCTGCTGCTGGCTAGCTCCCAGCATTGTA[CG]CAGCTGCCTGAGAACTCGACTCGGAGAAAGGGGAGGGAAAGGGGAGGGAAGAAAAAAAAA	37	AATAACTCTGCCATCTGTCTCTGCTGCTGGCTAGCTCCCAGCATTGTACG	18	51140602	R			NA	NA	TCF4;TCF4	NM_001083962;NM_003199	Body;Body				DMR	NA				TRUE
cg03284649	18	52989085	q	TCF4	Body	open sea	Body - open sea	0	0	469	98	52988686	52989624	939	52989085	52989604	520	9.56028e-05	0.0467742	-0.0563813	47710397	TTTTCACAACAATTCCTTCAATTACATTTTCCCATATAACCRAACCAAAC	NA		II			CGCTGTCCCTTTTTTCACAACAATTCCTTCAGTTGCATTTTCCCATATGGCCGGGCCAAG[CG]TGGTGAATATGCAAAGCAGGAAGAGACCATTCCTGGCGGGCGGGGGAGGCCGCGGCGCTG	37	CGCTTGGCCCGGCCATATGGGAAAATGCAACTGAAGGAATTGTTGTGAAA	18	51140083	R			NA	NA	TCF4;TCF4	NM_001083962;NM_003199	Body;Body				DMR	NA	18:51140083-51140205			NA
cg27599211	12	117483006	q	TESC	Body	shore	Body - shore	0	0	147	78	117482806	117483233	428	117482953	117483086	134	1.51257e-06	0.00265032	-0.089365	50724397	CTACCTACAAACCCCCATAAAATAAAAATAACCCTAAAACCAAAAAAACA	64700327	CTACCTACGAACCCCCATAAAATAAAAATAACCCTAAAACCAAAAAAACG	I	A	Red	GAGCACCCGGAGGACCCATGAGTGAAGAAAGAGGTGGAGATGAGCCCTCTGCCTTGCAGC[CG]TCTTCCTGGTTCCAGGGCTACCCCCACCTCATGGGGGCCCGTAGGCAGCGGGTACGCCCC	37	CTGCCTACGGGCCCCCATGAGGTGGGGGTAGCCCTGGAACCAGGAAGACG	12	115967389	F			NA	NA	TESC;TESC;TESC	NR_031766;NM_017899;NM_001168325	Body;Body;Body	chr12:117484305-117484627	N_Shore			NA	12:115967283-115967470			NA
cg01363734	12	117482953	q	TESC	Body	shore	Body - shore	0	0	147	78	117482806	117483233	428	117482953	117483086	134	1.51257e-06	0.000858198	-0.0594945	53785315	CTAAATTTATCTAACCRAAATTTACACCAAAAAATATTTTAAAAACACCC	NA		II			CACAGCTCGGTCTGGGTTTATCTGGCCGAGGTTTACACCAGAAGGTATTTTAGGAGCACC[CG]GAGGACCCATGAGTGAAGAAAGAGGTGGAGATGAGCCCTCTGCCTTGCAGCCGTCTTCCT	37	CGGGTGCTCCTAAAATACCTTCTGGTGTAAACCTCGGCCAGATAAACCCA	12	115967336	R			NA	NA	TESC;TESC;TESC	NR_031766;NM_017899;NM_001168325	Body;Body;Body	chr12:117484305-117484627	N_Shore			NA	12:115967283-115967470			NA
cg07812715	12	117483086	q	TESC	Body	shore	Body - shore	0	0	147	78	117482806	117483233	428	117482953	117483086	134	1.51257e-06	0.00180518	-0.0564963	33734344	ACTACTAATCTACATAAAACCCCCACAACCTAAAAAACAAAAACATCTCA	13627359	ACTACTAATCTACATAAAACCCCCGCAACCTAAAAAACAAAAACATCTCG	I	A	Red	TACCCCCACCTCATGGGGGCCCGTAGGCAGCGGGTACGCCCCGGAGCCCGGCCTCCGCCC[CG]AGATGCCTCTGCTTCCCAGGCTGCGGGGGTTTTATGCAGATCAGCAGCTGGCAGCTGCCA	37	GCTGCTGATCTGCATAAAACCCCCGCAGCCTGGGAAGCAGAGGCATCTCG	12	115967469	F			NA	NA	TESC;TESC;TESC	NR_031766;NM_017899;NM_001168325	Body;Body;Body	chr12:117484305-117484627	N_Shore			TRUE	12:115967283-115967470			NA
cg16485952	6	32036743	p	TNXB	Body	open sea	Body - open sea	0	0	469	44	32036255	32037423	1169	32036278	32037421	1144	0.00051488	0.00444784	-0.0766249	50744484	AAAATAATATCATTCCRATCACCTCCTATACRAACCATTTAAAATTACCC	NA		II			CCAGGCCAGAGAGGGTGATGTCATTCCGGTCACCTCCTATGCGGACCATTTGGAGTTGCC[CG]TCTCTATCTGTGTACTGGATTTCGAAGGAGTCAAATTCTCCCTCAGTCACCATCCAGGAG	37	CGGGCAACTCCAAATGGTCCGCATAGGAGGTGACCGGAATGACATCACCC	6	32144721	R			NA	NA	TNXB	NM_019105	Body					NA				NA
cg19569130	6	32036724	p	TNXB	Body	open sea	Body - open sea	0	0	469	44	32036255	32037423	1169	32036278	32037421	1144	0.00051488	0.0057602	-0.070119	40742417	CTCCTTCRAAATCCAATACACAAATAAAAACRAACAACTCCAAATAATCC	NA		II			AGGTATCTGTGGTCGGATTCCAGGCCAGAGAGGGTGATGTCATTCCGGTCACCTCCTATG[CG]GACCATTTGGAGTTGCCCGTCTCTATCTGTGTACTGGATTTCGAAGGAGTCAAATTCTCC	37	CGGACCATTTGGAGTTGCCCGTCTCTATCTGTGTACTGGATTTCGAAGGA	6	32144702	F	rs17207916		NA	NA	TNXB	NM_019105	Body					NA				NA
cg18242368	6	32036954	p	TNXB	Body	open sea	Body - open sea	0	0	469	44	32036255	32037423	1169	32036278	32037421	1144	0.00051488	0.0149856	-0.0682782	20647448	CCCTACCRACTAATTCACAAAAACAAATAAAAACAAATAACTAATATATC	NA		II			TTCCGTTTCTTCCCTGCCGGCTGGTTCACAGAGACAGGTAGAGACAGATGGCTGGTGTGT[CG]CTGCACCCAGACTCTCAGGAGGAGTGAGGGAGGAGAGGGAGTGAGGGCAAGCAGTCAGCA	37	CCTGCCGGCTGGTTCACAGAGACAGGTAGAGACAGATGGCTGGTGTGTCG	6	32144932	R			NA	NA	TNXB	NM_019105	Body					NA				NA
cg27337194	6	32036911	p	TNXB	Body	open sea	Body - open sea	0	0	469	44	32036255	32037423	1169	32036278	32037421	1144	0.00051488	0.0100271	-0.0671671	52802450	ACACTAAAAAAATCAAAACCATAATCTCAATTTCCATTTCTTCCCTACCA	14809384	ACGCTAAAAAAATCGAAACCGTAATCTCAATTTCCGTTTCTTCCCTACCG	I	A	Red	GGTGGGGCTCAGGCGCTGGAGGGGTCGGGGCCGTGGTCTCAGTTTCCGTTTCTTCCCTGC[CG]GCTGGTTCACAGAGACAGGTAGAGACAGATGGCTGGTGTGTCGCTGCACCCAGACTCTCA	37	CGGCAGGGAAGAAACGGAAACTGAGACCACGGCCCCGACCCCTCCAGCGC	6	32144889	R			NA	NA	TNXB	NM_019105	Body					NA				NA
cg25375757	6	32014739	p	TNXB	Body	open sea	Body - open sea	0	0	469	43	32014424	32015362	939	32014476	32015326	851	0.0040675	0.0193868	-0.0650632	29620305	CAAACTATAATCTCCCCCTTATCCCCTTATAACCATCAACCTAAACATCC	NA		II			CCCATCACTGCCAGGCTGTGATCTCCCCCTTGTCCCCTTGTGGCCATCAGCCTGAACATC[CG]TGCCTCCTGCTTCCCCAGCCCCACACTGACCCCACTGGGCCGGGGCAGCCAGGGTGGGGC	37	CGGATGTTCAGGCTGATGGCCACAAGGGGACAAGGGGGAGATCACAGCCT	6	32122717	R			NA	NA	TNXB;TNXB	NM_019105;NM_032470	Body;TSS1500					NA				NA
cg13199127	6	32049196	p	TNXB	Body	shelf	Body - shelf	0	0	882	46	32048314	32050727	2414	32048449	32050348	1900	1.36921e-10	0.00604868	-0.0619313	69623461	TACTATCCCCAACCTAAATCCCAACCAAAAATATAAAATAAACCTCTACA	68602336	TACTATCCCCGACCTAAATCCCGACCGAAAATATAAAATAAACCTCTACG	I	A	Red	ATGACTCACCAGTCTTGGCCACCACAGACTCGGGCCCCACACGCTGCCTGCCACGAAGCC[CG]TAGAGGTTCATCTTATACTTCCGGTCGGGATCCAGGCCGGGGACAGTAACCTCATTCTCA	37	TACTGTCCCCGGCCTGGATCCCGACCGGAAGTATAAGATGAACCTCTACG	6	32157174	F	rs55800491		NA	NA	TNXB	NM_019105	Body	chr6:32046815-32047094	S_Shelf			TRUE				TRUE
cg17031787	6	32049235	p	TNXB	Body	shelf	Body - shelf	0	0	882	46	32048314	32050727	2414	32048449	32050348	1900	1.36921e-10	0.00643132	-0.0565527	65631345	CACAAAACCCATAAAAATTCATCTTATACTTCCAATCAAAATCCAAACCA	29720361	CACGAAACCCGTAAAAATTCATCTTATACTTCCGATCGAAATCCAAACCG	I	A	Red	CACGCTGCCTGCCACGAAGCCCGTAGAGGTTCATCTTATACTTCCGGTCGGGATCCAGGC[CG]GGGACAGTAACCTCATTCTCATCCCCCGCAACAGGCACTGCCTGGGGCTGCCCCTGTGCA	37	CGGCCTGGATCCCGACCGGAAGTATAAGATGAACCTCTACGGGCTTCGTG	6	32157213	R			NA	NA	TNXB	NM_019105	Body	chr6:32046815-32047094	S_Shelf			TRUE				TRUE
cg08753391	6	32049622	p	TNXB	Body	shelf	Body - shelf	0	0	882	46	32048314	32050727	2414	32048449	32050348	1900	1.36921e-10	0.0338482	-0.0538186	66731374	ACTTCTAAAAAACCTAACACAACCAAAATATAACACACCTTCTAAACCAC	NA		II			TCGAGTGCTAAACTTCTGGGAAGCCTGACACAGCCAGGGTATGACACACCTTCTGGGCCA[CG]GGGAGCTGCTGCTTGGGATGGAAGGGGCCCAGCAGTGCGGGGGAGTCTGGCTGCCCCTCA	37	CTTCTGGGAAGCCTGACACAGCCAGGGTATGACACACCTTCTGGGCCACG	6	32157600	R			NA	NA	TNXB	NM_019105	Body	chr6:32046815-32047094	S_Shelf			NA				NA
cg17979173	6	32042148	p	TNXB	Body	open sea	Body - open sea	0	0	469	45	32041875	32043829	1955	32041938	32043739	1802	0.000936676	0.0198729	-0.053235	10636393	ACAAAAACCTAATAAAAAACTATTAACCAAACAAATATTCAAATCAATAC	NA		II			ACCACACCCAGCGATGTCTGTTGCATTTGTGGAACCCGCATGATGGTTTTGATGTAAAAG[CG]CATTGATCTGAACATCTGTCTGGTCAACAGTCCTTCACTAGGTCCCTGCTCGGTGTCTGA	37	CGCATTGATCTGAACATCTGTCTGGTCAACAGTCCTTCACTAGGTCCCTG	6	32150126	F		rs56101776	NA	NA	TNXB	NM_019105	Body					NA				NA
cg09975576	6	32049322	p	TNXB	Body	shelf	Body - shelf	0	0	882	46	32048314	32050727	2414	32048449	32050348	1900	1.36921e-10	0.0288576	-0.0521487	10726493	ACTACCTAAAACTACCCCTATACATCCTTATACTAAACCATAAATAAATC	NA		II			CCGCAACAGGCACTGCCTGGGGCTGCCCCTGTGCATCCTTGTACTGGACCATGAATGAGT[CG]AAGGGGCCCTGGGCCACTGTCCATGAGAGACGCAAGGAGTCTGGGGTCACGCCGGTCACT	37	CGACTCATTCATGGTCCAGTACAAGGATGCACAGGGGCAGCCCCAGGCAG	6	32157300	R			NA	NA	TNXB	NM_019105	Body	chr6:32046815-32047094	S_Shelf			TRUE				TRUE
cg26351951	6	32056756	p	TNXB	Body	shore	Body - shore	0	0	147	47	32056520	32056948	429	32056600	32056820	221	0.00177311	0.0212137	-0.0500395	48748471	CCTCCRAATAATAACTATAACACCRACAACACTAAAACTTAACTAACTAC	NA		II			ACCCTCTGGTTGCCGGCACTGACGTAGGACACCACAAATCGGTCCACCTCAGCCTGGGGA[CG]CAGCCAGCCAAGCTCCAGTGTTGTCGGTGTCACAGCCACCACTCGGAGGTCCTGGGGCCC	37	CGCAGCCAGCCAAGCTCCAGTGTTGTCGGTGTCACAGCCACCACTCGGAG	6	32164734	F			NA	NA	TNXB	NM_019105	Body	chr6:32055067-32055601	S_Shore			NA				NA
cg23623681	6	32042797	p	TNXB	Body	open sea	Body - open sea	0	0	469	45	32041875	32043829	1955	32041938	32043739	1802	0.000936676	0.0336942	-0.049768	41696377	CRCCTAACCAAAATTACAACTTCATTCTTCCAACTACTCAAATCTAAACC	NA		II			ATGATCCTCCACGCCTGACCAGGATTACAACTTCATTCTTCCAGCTGCTCAGATCTAAAC[CG]CCAGAGTCATCCCCGAGTCCTCTCTTAAACTCCACATCCGCCCTGTGGGTATCCGCCTGT	37	GCCTGACCAGGATTACAACTTCATTCTTCCAGCTGCTCAGATCTAAACCG	6	32150775	R			NA	NA	TNXB	NM_019105	Body					NA				NA
cg20170809	6	32042947	p	TNXB	Body	shelf	Body - shelf	0	0	882	45	32041875	32043829	1955	32041938	32043739	1802	0.000936676	0.0307714	-0.0480678	11775313	CAAACACCACTAACTCCTCCTAAATTATCACAACATTCTCTCAAATCATC	NA		II			CTTGCCACCTCCAAGCACCACTGGCTCCTCCTGGATTATCACAACATTCTCTCAGGTCAT[CG]CCTTCTGCCCTCACCCCCCTTTAGTCTGTTGGGTCTGCAGCCAGAAGGATCCTGTTAACA	37	AAGCACCACTGGCTCCTCCTGGATTATCACAACATTCTCTCAGGTCATCG	6	32150925	R			NA	NA	TNXB	NM_019105	Body	chr6:32046815-32047094	N_Shelf			NA				NA
cg07441854	6	32014893	p	TNXB	Body	open sea	Body - open sea	0	0	469	43	32014424	32015362	939	32014476	32015326	851	0.0040675	0.0492372	-0.0467874	50739480	AAAAACTTACCCRAATAAAACTAAAACCRATAAATAAAAATCTATACCCC	NA		II			GAGGGCAGAGCAGAGGCTTGCCCGGGTGGGGCTGGGGCCGATGGGTGGGGATCTGTACCC[CG]TCCCCACAGTGAGGGTTTGGGAAGAGAATTACGGAGTCCCAGGGACCCAGGCCCAGACTG	37	CGGGGTACAGATCCCCACCCATCGGCCCCAGCCCCACCCGGGCAAGCCTC	6	32122871	R			NA	NA	TNXB;TNXB	NM_019105;NM_032470	Body;TSS1500					TRUE				NA
cg15712520	6	32049263	p	TNXB	Body	shelf	Body - shelf	0	0	882	46	32048314	32050727	2414	32048449	32050348	1900	1.36921e-10	0.0056183	-0.045908	36629477	ATAATCCAATACAAAAATACACAAAAACAACCCCAAACAATACCTATTAC	NA		II			GTTCATCTTATACTTCCGGTCGGGATCCAGGCCGGGGACAGTAACCTCATTCTCATCCCC[CG]CAACAGGCACTGCCTGGGGCTGCCCCTGTGCATCCTTGTACTGGACCATGAATGAGTCGA	37	TGGTCCAGTACAAGGATGCACAGGGGCAGCCCCAGGCAGTGCCTGTTGCG	6	32157241	F			NA	NA	TNXB	NM_019105	Body	chr6:32046815-32047094	S_Shelf			TRUE				TRUE
cg10303653	6	32049516	p	TNXB	Body	shelf	Body - shelf	0	0	882	46	32048314	32050727	2414	32048449	32050348	1900	1.36921e-10	0.0126374	-0.045823	48789477	CCAACCAAATACTAAACTAACAACCTAAAACTAAAACTTAAAATTTCRAC	NA		II			AACAAGGAGATCCAGCCAGGTGCTGAACTGGCAGCCTGGGACTGGGGCTTGGGGTTTCGA[CG]GGATGTCACACCTATGGGGGGTGGGGGGTCACTAGTCCATTAATTCGAGTGCTAAACTTC	37	CAGCCAGGTGCTGAACTGGCAGCCTGGGACTGGGGCTTGGGGTTTCGACG	6	32157494	R			NA	NA	TNXB	NM_019105	Body	chr6:32046815-32047094	S_Shelf			TRUE				TRUE
cg13308063	6	32042344	p	TNXB	Body	open sea	Body - open sea	0	0	469	45	32041875	32043829	1955	32041938	32043739	1802	0.000936676	0.0171025	-0.0418395	67609333	AAACTTATTAAATTTAACACACAAATAAACCTCCAAAAAAAACRTTACAC	NA		II			GCCAATGACTCCAGATTTACACCCTCTGTCCAGACCTCTCCTGAACCCCAGACTAGTGTT[CG]TGCAACGTCTTCCTTGGAGGCCTACTTGTGTGTCAAACTCAACAAGTCCAAAACTGAGCC	37	CGTGCAACGTCTTCCTTGGAGGCCTACTTGTGTGTCAAACTCAACAAGTC	6	32150322	F			NA	NA	TNXB	NM_019105	Body					NA				NA
cg07306331	6	32049354	p	TNXB	Body	shelf	Body - shelf	0	0	882	46	32048314	32050727	2414	32048449	32050348	1900	1.36921e-10	0.00413957	-0.0417612	34645459	CTAAACCATAAATAAATCRAAAAAACCCTAAACCACTATCCATAAAAAAC	NA		II			GCATCCTTGTACTGGACCATGAATGAGTCGAAGGGGCCCTGGGCCACTGTCCATGAGAGA[CG]CAAGGAGTCTGGGGTCACGCCGGTCACTGTCAGTTCCCCCAGGAGGGGCTGCTCCAGGAA	37	TGGACCATGAATGAGTCGAAGGGGCCCTGGGCCACTGTCCATGAGAGACG	6	32157332	R			NA	NA	TNXB	NM_019105	Body	chr6:32046815-32047094	S_Shelf			TRUE				TRUE
cg18321529	6	32056801	p	TNXB	Body	shore	Body - shore	0	0	147	47	32056520	32056948	429	32056600	32056820	221	0.00177311	0.041167	-0.0373005	70735459	TAAATCCTCCTCTTTAACCTAACTAATAATCRATAAACCCCAAAACCTCC	NA		II			ACCTCAGCCTGGGGACGCAGCCAGCCAAGCTCCAGTGTTGTCGGTGTCACAGCCACCACT[CG]GAGGTCCTGGGGCCCATCGATCACTAGCCAGGTTAAAGAGGAGGACTCAGGTGGGTGTCT	37	CGGAGGTCCTGGGGCCCATCGATCACTAGCCAGGTTAAAGAGGAGGACTC	6	32164779	F			NA	NA	TNXB	NM_019105	Body	chr6:32055067-32055601	S_Shore			NA				NA
cg11431261	6	32015297	p	TNXB	Body	open sea	Body - open sea	0	0	469	43	32014424	32015362	939	32014476	32015326	851	0.0040675	0.0347466	-0.0371071	57763437	ACAAAAACTAAAACTAAAACTAAAACACAAATCTACTAACCCCAAAACCC	NA		II			TGGTCACCCTGGCAAAGGCTAGGACTGGAACTGGAACACAGATCTGCTGGCCCCAAAGCC[CG]TGTCCCTTTTATTTCCTCAGCAGTCAGCGAATGAAAGGAAGTAATGCATATGCTTCAGAA	37	CGGGCTTTGGGGCCAGCAGATCTGTGTTCCAGTTCCAGTCCTAGCCTTTG	6	32123275	R			NA	NA	TNXB;TNXB	NM_019105;NM_032470	Body;TSS1500					TRUE		6:32015114-32017008	Unclassified	NA
cg23814714	6	32056735	p	TNXB	Body	shore	Body - shore	0	0	147	47	32056520	32056948	429	32056600	32056820	221	0.00177311	0.0496864	-0.0343418	51605484	CCAACAACACTAAAACTTAACTAACTACATCCCCAAACTAAAATAAACCA	55609351	CCGACAACACTAAAACTTAACTAACTACGTCCCCAAACTAAAATAAACCG	I	A	Red	TCAGGGGGCACTTCCAGCCTCACCCTCTGGTTGCCGGCACTGACGTAGGACACCACAAAT[CG]GTCCACCTCAGCCTGGGGACGCAGCCAGCCAAGCTCCAGTGTTGTCGGTGTCACAGCCAC	37	CGGTCCACCTCAGCCTGGGGACGCAGCCAGCCAAGCTCCAGTGTTGTCGG	6	32164713	F			NA	NA	TNXB	NM_019105	Body	chr6:32055067-32055601	S_Shore			NA				NA
cg11289677	6	32049829	p	TNXB	Body	shelf	Body - shelf	0	0	882	46	32048314	32050727	2414	32048449	32050348	1900	1.36921e-10	0.0299378	-0.0272436	29675435	AATCACATAAAAACTAAAATAACTACTACTCACCAATAATACCATCRACC	NA		II			GGCTGAGAAGGGGTCACATGGGGGCTGAGGTGGCTGCTACTCACCAGTGGTGCCATCGGC[CG]TGAGGGGGCCATACCGCTTCTTGTTCGCAATTCCAAACAGAGTGAATCTGTACTTGTGGT	37	CGGCCGATGGCACCACTGGTGAGTAGCAGCCACCTCAGCCCCCATGTGAC	6	32157807	R			NA	NA	TNXB	NM_019105	Body	chr6:32046815-32047094	S_Shelf			NA				NA
cg20116929	6	32049825	p	TNXB	Body	shelf	Body - shelf	0	0	882	46	32048314	32050727	2414	32048449	32050348	1900	1.36921e-10	0.035718	-0.0250341	38663391	AAAAAATCACATAAAAACTAAAATAACTACTACTCACCAATAATACCATC	NA		II			ATGGGGCTGAGAAGGGGTCACATGGGGGCTGAGGTGGCTGCTACTCACCAGTGGTGCCAT[CG]GCCGTGAGGGGGCCATACCGCTTCTTGTTCGCAATTCCAAACAGAGTGAATCTGTACTTG	37	AGGGGTCACATGGGGGCTGAGGTGGCTGCTACTCACCAGTGGTGCCATCG	6	32157803	R			NA	NA	TNXB	NM_019105	Body	chr6:32046815-32047094	S_Shelf			NA				NA
cg17471193	6	32056667	p	TNXB	Body	shore	Body - shore	0	0	147	47	32056520	32056948	429	32056600	32056820	221	0.00177311	0.0241594	-0.0189372	36760348	CAATACCAACAACCAAAAAATAAAACTAAAAATACCCCCTAAAACAAACA	69609318	CAATACCGACAACCAAAAAATAAAACTAAAAATACCCCCTAAAACAAACG	I	A	Red	GCTCCGCTGTGACAGTCACCACATATTCTACGCCTGGCATCAGGTCAGTCAGCAGCGTCC[CG]TCTGCTTCAGGGGGCACTTCCAGCCTCACCCTCTGGTTGCCGGCACTGACGTAGGACACC	37	CAGTGCCGGCAACCAGAGGGTGAGGCTGGAAGTGCCCCCTGAAGCAGACG	6	32164645	F			NA	NA	TNXB	NM_019105	Body	chr6:32055067-32055601	S_Shore			NA				NA
cg00013543	6	32042658	p	TNXB	Body	open sea	Body - open sea	0	0	469	45	32041875	32043829	1955	32041938	32043739	1802	0.000936676	0.0417823	-0.0157531	22690482	ACCACATCCAACTAATTTTATATTTTCAATAAAAATAAAATTTCTCCACA	15696352	ACCACGTCCGACTAATTTTATATTTTCAATAAAAATAAAATTTCTCCACG	I	T	Red	CAGGCATGTGCCACCACGTCCGGCTAATTTTGTATTTTCAGTAGAGATGGGGTTTCTCCA[CG]TTAGTCAGGTTGGTCTTGAACTCCCGACCTCAGGTGATCCGCCCGCCTCGGCCTCCCCAA	37	CGTGGAGAAACCCCATCTCTACTGAAAATACAAAATTAGCCGGACGTGGT	6	32150636	R			NA	NA	TNXB	NM_019105	Body					NA				NA
cg05471725	6	32049845	p	TNXB	Body	shelf	Body - shelf	0	0	882	46	32048314	32050727	2414	32048449	32050348	1900	1.36921e-10	0.0430457	-0.0121258	43709324	AAATAACTACTACTCACCAATAATACCATCRACCRTAAAAAAACCATACC	NA		II			CATGGGGGCTGAGGTGGCTGCTACTCACCAGTGGTGCCATCGGCCGTGAGGGGGCCATAC[CG]CTTCTTGTTCGCAATTCCAAACAGAGTGAATCTGTACTTGTGGTCAGGGTCCAGTGAGGA	37	GGTGGCTGCTACTCACCAGTGGTGCCATCGGCCGTGAGGGGGCCATACCG	6	32157823	R			NA	NA	TNXB	NM_019105	Body	chr6:32046815-32047094	S_Shelf			NA				NA
cg05222982	13	28545214	q	URAD	IGR	shore	IGR - shore	0	0	163	80	28545051	28545446	396	28545214	28545283	70	0.000629451	0.0122495	-0.0856043	63708337	CRATTATATTTCTCAAAAAATCCRATAACACTCRACTATCCAAACCAAAC	NA		II			CCAAGGAGCTGTGCACTCAAGAGGTGGGAGACCGAGCTGGTCCTCCTGGGGGACTTCCAG[CG]CCTGGCCTGGACAGCCGAGTGTCATCGGACTTCCTGAGAAATACAACCGGAAGCAAATTG	37	CGCCTGGCCTGGACAGCCGAGTGTCATCGGACTTCCTGAGAAATACAACC	13	27443214	F			NA	NA				chr13:28542221-28543544	S_Shore			TRUE	13:27443214-27443296	13:28545184-28545314	Unclassified_Cell_type_specific	NA
cg22210145	13	28545263	q	URAD	IGR	shore	IGR - shore	0	0	163	80	28545051	28545446	396	28545214	28545283	70	0.000629451	0.0419719	-0.0736373	69780462	CCCTTCTCTCAATAATTCRAATTTTATAACRAAATTTACAATTTACTTCC	NA		II			GGGACTTCCAGCGCCTGGCCTGGACAGCCGAGTGTCATCGGACTTCCTGAGAAATACAAC[CG]GAAGCAAATTGCAAACCCCGTTACAAAATCCGAATCATTGAGAGAAGGGCAGTAGGGGAG	37	CGGAAGCAAATTGCAAACCCCGTTACAAAATCCGAATCATTGAGAGAAGG	13	27443263	F	rs3812864	rs3812863	NA	NA				chr13:28542221-28543544	S_Shore			TRUE	13:27443214-27443296	13:28545184-28545314	Unclassified_Cell_type_specific	NA
cg06137852	13	28545283	q	URAD	IGR	shore	IGR - shore	0	0	163	80	28545051	28545446	396	28545214	28545283	70	0.000629451	0.0307789	-0.0607848	14722414	ATATCATCRAACTTCCTAAAAAATACAACCRAAAACAAATTACAAACCCC	NA		II			TGGACAGCCGAGTGTCATCGGACTTCCTGAGAAATACAACCGGAAGCAAATTGCAAACCC[CG]TTACAAAATCCGAATCATTGAGAGAAGGGCAGTAGGGGAGGTCCGCAGACCTGATGGGGT	37	CGGGGTTTGCAATTTGCTTCCGGTTGTATTTCTCAGGAAGTCCGATGACA	13	27443283	R			NA	NA				chr13:28542221-28543544	S_Shore			TRUE	13:27443214-27443296	13:28545184-28545314	Unclassified_Cell_type_specific	NA
cg22968966	16	22959875	p	USP31	IGR	island	IGR - island	0	0	83	89	22959736	22959958	223	22959819	22959875	57	2.05293e-06	0.00221168	-0.133355	63610390	RCTCAAACATACCTAACCCAAAACAAAAATACAAACAACTTAAAAATAAC	NA		II			TGCACGCGCGCCCCATGGCGCAGGATGGGGAGGAAGACGCCACAGAGACCTGCCGACACT[CG]TCATCCCTAAGCTGCCTGCACCCCTGCTTTGGGCCAGGCATGCCTGAGCGACTCACTCCC	37	CTCAGGCATGCCTGGCCCAAAGCAGGGGTGCAGGCAGCTTAGGGATGACG	16	22867376	F	rs11861784		NA	NA				chr16:22959426-22959876	Island			NA	16:22867006-22867547	16:22959554-22961183	Unclassified	NA
cg08259413	16	22959819	p	USP31	IGR	island	IGR - island	0	0	83	89	22959736	22959958	223	22959819	22959875	57	2.05293e-06	0.00517845	-0.131144	74781312	RCATTCAAAAAAAACTATACCAAAACTAACRAACAAAACRCAACCTACAC	NA		II			CCCCGCTCCGCGCATTCAGGAGAGGCTATGCCAGGACTGGCGGGCAGAGCGCAGCCTGCA[CG]CGCGCCCCATGGCGCAGGATGGGGAGGAAGACGCCACAGAGACCTGCCGACACTCGTCAT	37	CATTCAGGAGAGGCTATGCCAGGACTGGCGGGCAGAGCGCAGCCTGCACG	16	22867320	R			NA	NA				chr16:22959426-22959876	Island			NA	16:22867006-22867547	16:22959554-22961183	Unclassified	NA
cg00538458	16	22959868	p	USP31	IGR	island	IGR - island	0	0	83	89	22959736	22959958	223	22959819	22959875	57	2.05293e-06	0.000435082	-0.129991	40674376	CATACCTAACCCAAAACAAAAATACAAACAACTTAAAAATAACRAATATC	NA		II			CGCAGCCTGCACGCGCGCCCCATGGCGCAGGATGGGGAGGAAGACGCCACAGAGACCTGC[CG]ACACTCGTCATCCCTAAGCTGCCTGCACCCCTGCTTTGGGCCAGGCATGCCTGAGCGACT	37	ATGCCTGGCCCAAAGCAGGGGTGCAGGCAGCTTAGGGATGACGAGTGTCG	16	22867369	F	rs11861784		NA	NA				chr16:22959426-22959876	Island			NA	16:22867006-22867547	16:22959554-22961183	Unclassified	NA
cg06074994	7	116964789	q	WNT2	TSS1500	island	TSS1500 - island	0	0	28	58	116964777	116964905	129	116964789	116964841	53	8.58866e-05	0.00491854	-0.159357	11627363	AAACACATAAAACAACAAACAACAAAACAAAAAAACATTTCTACTCACCA	65644362	AAACGCGTAAAACGACAAACAACGAAACGAAAAAACGTTTCTACTCGCCG	I	T	Red	GAGGTGCAGGGAGGGCGCGTGGGGCGGCAGGCAGCGGGGCGGGGGAGCGTTTCTGCTCGC[CG]TGTGTGCACGCCGGCCATGGGGAGGGTATGATAGGCACCAAAGAGCAACACGCCTCTCAT	37	CGGCGAGCAGAAACGCTCCCCCGCCCCGCTGCCTGCCGCCCCACGCGCCC	7	116752025	R			TRUE	NA	WNT2;WNT2	NM_003391;NR_024047	TSS1500;TSS1500	chr7:116962841-116964803	Island		DMR	NA	7:116750053-116752039			NA
cg01250407	7	116964802	q	WNT2	TSS1500	island	TSS1500 - island	0	0	28	58	116964777	116964905	129	116964789	116964841	53	8.58866e-05	0.0131566	-0.155737	71692372	ACATAAAAAACRTATTACTCTTTAATACCTATCATACCCTCCCCATAACC	NA		II			GGCGCGTGGGGCGGCAGGCAGCGGGGCGGGGGAGCGTTTCTGCTCGCCGTGTGTGCACGC[CG]GCCATGGGGAGGGTATGATAGGCACCAAAGAGCAACACGCCTCTCATGTACTTACATGCT	37	CATGAGAGGCGTGTTGCTCTTTGGTGCCTATCATACCCTCCCCATGGCCG	7	116752038	F			NA	NA	WNT2;WNT2	NM_003391;NR_024047	TSS1500;TSS1500	chr7:116962841-116964803	Island		DMR	NA	7:116750053-116752039			NA
cg01105229	7	116964841	q	WNT2	TSS1500	shore	TSS1500 - shore	0	0	64	58	116964777	116964905	129	116964789	116964841	53	8.58866e-05	0.0086779	-0.0777495	64778480	TATACACACCAACCATAAAAAAAATATAATAAACACCAAAAAACAACACA	31648362	TATACACGCCGACCATAAAAAAAATATAATAAACACCAAAAAACAACACG	I	C	Grn	CTGCTCGCCGTGTGTGCACGCCGGCCATGGGGAGGGTATGATAGGCACCAAAGAGCAACA[CG]CCTCTCATGTACTTACATGCTTATGCTCACAAACCTCCTTCCCCCGTGAAGCAGGGGAAT	37	TGTGCACGCCGGCCATGGGGAGGGTATGATAGGCACCAAAGAGCAACACG	7	116752077	R			NA	NA	WNT2;WNT2	NM_003391;NR_024047	TSS1500;TSS1500	chr7:116962841-116964803	S_Shore		DMR	NA				NA
cg13236378	12	108523403	q	WSCD2	TSS200	island	TSS200 - island	0	0	9	77	108523394	108523412	19	108523395	108523409	15	0.000507661	0.00820874	-0.138343	31755414	ATAATATACACCTTAAATTACAACAACAACAACAACAATAACCAAAAACA	34711417	ATAATATACGCCTTAAATTACAACAACGACGACAACGATAACCGAAAACG	I	A	Red	CACTTCCTCTCGCTTCCGCCCGCCTCCCTGGCTCGCCGGCTGGCGTCGCCACCGCCTCCT[CG]TCCCCGGCCACCGCTGTCGCCGCTGCTGCAATTCAAGGCGCACACTATCCCACTTTCCCG	37	CGTCCCCGGCCACCGCTGTCGCCGCTGCTGCAATTCAAGGCGCACACTAT	12	107047533	F			NA	NA	WSCD2	NM_014653	TSS200	chr12:108522950-108523852	Island			NA	12:107046962-107047968			TRUE
cg05062612	12	108523409	q	WSCD2	TSS200	island	TSS200 - island	0	0	9	77	108523394	108523412	19	108523395	108523409	15	0.000507661	0.0367422	-0.121229	72771363	AATAAAATAATATACACCTTAAATTACAACAACAACAACAACAATAACCA	35637350	AATAAAATAATATACGCCTTAAATTACAACAACGACGACAACGATAACCG	I	A	Red	CTCTCGCTTCCGCCCGCCTCCCTGGCTCGCCGGCTGGCGTCGCCACCGCCTCCTCGTCCC[CG]GCCACCGCTGTCGCCGCTGCTGCAATTCAAGGCGCACACTATCCCACTTTCCCGCTGGAG	37	CGGCCACCGCTGTCGCCGCTGCTGCAATTCAAGGCGCACACTATCCCACT	12	107047539	F			NA	NA	WSCD2	NM_014653	TSS200	chr12:108522950-108523852	Island			NA	12:107046962-107047968			TRUE
cg01097881	12	108523395	q	WSCD2	TSS200	island	TSS200 - island	0	0	9	77	108523394	108523412	19	108523395	108523409	15	0.000507661	0.0371739	-0.109549	29695430	CACCTTAAATTACAACAACAACAACAACAATAACCAAAAACAAAAAAACA	55779310	CGCCTTAAATTACAACAACGACGACAACGATAACCGAAAACGAAAAAACG	I	A	Red	CCGGCTTTCACTTCCTCTCGCTTCCGCCCGCCTCCCTGGCTCGCCGGCTGGCGTCGCCAC[CG]CCTCCTCGTCCCCGGCCACCGCTGTCGCCGCTGCTGCAATTCAAGGCGCACACTATCCCA	37	CGCCTCCTCGTCCCCGGCCACCGCTGTCGCCGCTGCTGCAATTCAAGGCG	12	107047525	F			NA	NA	WSCD2	NM_014653	TSS200	chr12:108522950-108523852	Island			NA	12:107046962-107047968			TRUE
cg11502555	13	100627341	q	ZIC2	IGR	shelf	IGR - shelf	0	0	1743	81	100625252	100629109	3858	100626995	100627956	962	0.0481719	0.039932	-0.0503113	43660415	CAAATTAACTAAATTAACCACACTCAACTACCTAAAAACCACAAAACCCA	63709495	CAAATTAACTAAATTAACCGCGCTCAACTACCTAAAAACCACGAAACCCG	I	A	Red	CTAACCAGAACCCAGGTTGGCTGAGTTAACCGCGCTCAGCTGCCTGGAGGCCACGGGACC[CG]ATCTCTGGGGATGCTCGAGCTGGCGCTTGCGGCTTCCCGCTGCGCGTAGTGGGGGACTGA	37	CGGGTCCCGTGGCCTCCAGGCAGCTGAGCGCGGTTAACTCAGCCAACCTG	13	99425342	R			NA	NA				chr13:100620241-100624348	S_Shelf		CDMR	NA	13:99424996-99425462			NA
cg21100077	13	100627366	q	ZIC2	IGR	shelf	IGR - shelf	0	0	1743	81	100625252	100629109	3858	100626995	100627956	962	0.0481719	0.0255641	-0.0484912	45635359	AACTACCTAAAAACCACAAAACCCAATCTCTAAAAATACTCAAACTAACA	44737432	AACTACCTAAAAACCACGAAACCCGATCTCTAAAAATACTCGAACTAACG	I	C	Grn	TTAACCGCGCTCAGCTGCCTGGAGGCCACGGGACCCGATCTCTGGGGATGCTCGAGCTGG[CG]CTTGCGGCTTCCCGCTGCGCGTAGTGGGGGACTGAGGCTCCACCGCTCCCCCGGTGCCCT	37	CGCCAGCTCGAGCATCCCCAGAGATCGGGTCCCGTGGCCTCCAGGCAGCT	13	99425367	R			NA	NA				chr13:100620241-100624348	S_Shelf		CDMR	NA	13:99424996-99425462			NA
cg01792403	13	100626995	q	ZIC2	IGR	shelf	IGR - shelf	0	0	1743	81	100625252	100629109	3858	100626995	100627956	962	0.0481719	0.0283247	-0.0313363	73687377	CACCACCATCAAAATATACAAACCAAACCCCCAAAAAAATTAACATAACA	28606452	CACCACCGTCGAAATATACGAACCAAACCCCCAAAAAAATTAACATAACG	I	C	Grn	ATTTCCAGGGCGCTGAAGGGAATAATAATACTAGTTTTAAAAGCAGGGGGCTGTGGAAGG[CG]TTATGCCAATTCTTCTGGGGGTTTGGCCCGCATATTTCGACGGTGGTGCTGGTCGTCAGG	37	CACCACCGTCGAAATATGCGGGCCAAACCCCCAGAAGAATTGGCATAACG	13	99424996	F			NA	NA				chr13:100620241-100624348	S_Shelf		CDMR	NA	13:99424996-99425462			NA
cg20977357	19	24184933	p	ZNF254	IGR	open sea	IGR - open sea	0	0	901	101	24183622	24185834	2213	24184393	24184933	541	0.0153135	0.0225279	0.0314042	70753455	AAAATAAACRATAATACTCCCTTAACAAACTAAAAAAACCTCAAAATCCC	NA		II			CACAGTGGGCGAGAGTGGACGGTGGTGCTCCCTTGGCAAACTGGAGAGGCCTCAGGATCC[CG]CCTCAGCCAGCCAGCGCATCAGCCTTCACCTTCATTGCGCCACAGTGGCTTTCGTGCGAG	37	GAGTGGACGGTGGTGCTCCCTTGGCAAACTGGAGAGGCCTCAGGATCCCG	19	23976773	R			NA	NA						low-CpG:23975158-23977096		NA	19:23976482-23976958	19:24184602-24185135	Unclassified	NA
cg00445254	19	24184753	p	ZNF254	IGR	open sea	IGR - open sea	0	0	901	101	24183622	24185834	2213	24184393	24184933	541	0.0153135	0.0355858	0.048571	44802426	TACTAAATAATTAAATTAATCTTTTACCCCTATACCCAAATCAAATAACC	NA		II			AGGGAACCAGCTACTAGATGGTTGGATTAGTCTTTTGCCCCTATACCCAGATCAGATGAC[CG]ATTTGCACGTCAGGACCACTACAGACCCCCACCAGAGTTTCCTCTCGCTTCGCCCTGCCC	37	CGGTCATCTGATCTGGGTATAGGGGCAAAAGACTAATCCAACCATCTAGT	19	23976593	R		rs74513816	NA	NA						low-CpG:23975158-23977096		NA	19:23976482-23976958	19:24184602-24185135	Unclassified	NA
cg08874599	19	24184523	p	ZNF254	IGR	open sea	IGR - open sea	0	0	901	101	24183622	24185834	2213	24184393	24184933	541	0.0153135	0.0118409	0.0707332	54716310	TAAATAAATTAAAAACCCAACTCRATAACATAAAACCAAATATAAAATAC	NA		II			TGGCATTTGGTTCATCCCACAGCAGCAGTTCTGCTTACCAAAAGTTGCCCGCTAGGCACT[CG]CATTTCATACCTGGCCCCATGCCATCGAGCTGGGCTTCTAACCCATTTAAAGTTTGAGAA	37	CGCATTTCATACCTGGCCCCATGCCATCGAGCTGGGCTTCTAACCCATTT	19	23976363	F	rs77445392	rs73026958	NA	NA						low-CpG:23976223-23976563		NA				NA
cg07032256	7	57712753	p	ZNF716	IGR	open sea	IGR - open sea	0	0	901	56	57711786	57713720	1935	57712687	57712819	133	0.000145366	0.00075038	0.0393767	22809329	AAAAACACAAAAAAAAACTCACCAAAAACAAAACAACATACAAAAAATCA	70756479	AAAAACACAAAAAAAAACTCACCGAAAACAAAACGACATACGAAAAATCG	I	C	Grn	CATGACCCAGGCAGAAACACAGAAAGAGGCTCACCGAAGACAGGGCGACATGCGAGAAAT[CG]CTTTGTGGCGCATAGGGCACATTCCGCCAAAGATACATACTCACACGGGCACACACACAG	37	AGAAACACAGAAAGAGGCTCACCGAAGACAGGGCGACATGCGAGAAATCG	7	57716695	R			NA	NA								NA	7:57716598-57716762			NA
cg23598310	7	57712687	p	ZNF716	IGR	open sea	IGR - open sea	0	0	901	56	57711786	57713720	1935	57712687	57712819	133	0.000145366	0.03414	0.0848277	68790396	CCCTATCTTCRATAAACCTCTTTCTATATTTCTACCTAAATCATAAAACC	NA		II			ACGTGGGCCAGGCCTTCACACACCCAAAGCGGATCCGCGGCAGTGAAAACCACTGACAAC[CG]GCCTCATGACCCAGGCAGAAACACAGAAAGAGGCTCACCGAAGACAGGGCGACATGCGAG	37	CGGCCTCATGACCCAGGCAGAAACACAGAAAGAGGCTCACCGAAGACAGG	7	57716629	F			NA	NA								NA	7:57716598-57716762			NA
cg22718077	7	57712819	p	ZNF716	IGR	open sea	IGR - open sea	0	0	901	56	57711786	57713720	1935	57712687	57712819	133	0.000145366	0.0476495	0.0927817	49642473	CTTCTCTCTATATCTCTCAATCTCTATATATCTCTTTCACTCTCCCTATC	NA		II			GTGGCGCATAGGGCACATTCCGCCAAAGATACATACTCACACGGGCACACACACAGAAAC[CG]ACAGGGAGAGTGAAAGAGACACACAGAGACTGAGAGACACAGAGAGAAGAGAGAATGGGA	37	TTCTCTCTGTGTCTCTCAGTCTCTGTGTGTCTCTTTCACTCTCCCTGTCG	7	57716761	F		rs34296466	NA	NA								NA	7:57716598-57716762			NA
cg00808721	19	23654274	p	ZNF91	IGR	shore	IGR - shore	0	0	163	100	23654111	23654437	327	23654159	23654274	116	0.000532893	0.00714194	-0.109622	42764314	CATTTATAACCTCTCATAAATACAACRCTAAAAAAAATCRCTAAACACAC	NA		II			GGCGTGGAGACCCCGCCCGGCGCAGAACGCGCTGGCCAGTGGGCAGCTTGACAGGGTCCC[CG]TGTGCCTAGCGACCCTCTTCAGCGCTGCATCCATGAGAGGTTATAAATGAGGCGGAAAGA	37	ATTTATAACCTCTCATGGATGCAGCGCTGAAGAGGGTCGCTAGGCACACG	19	23446114	F			NA	NA				chr19:23653691-23654244	S_Shore		DMR	NA	19:23445567-23446126			NA
cg03091331	19	23654227	p	ZNF91	IGR	island	IGR - island	0	0	83	100	23654111	23654437	327	23654159	23654274	116	0.000532893	0.0458636	-0.0932465	31675398	AACAACTTCCTTTCCAAACAAAACRAAAACCTACAAAACRTAAAAACCCC	NA		II			CTGCCTGGCGGGGCAGCTTCCTTTCCAGGCAAGGCGGAGACCTGCAGGGCGTGGAGACCC[CG]CCCGGCGCAGAACGCGCTGGCCAGTGGGCAGCTTGACAGGGTCCCCGTGTGCCTAGCGAC	37	GCAGCTTCCTTTCCAGGCAAGGCGGAGACCTGCAGGGCGTGGAGACCCCG	19	23446067	R			NA	NA				chr19:23653691-23654244	Island			NA	19:23445567-23446126			NA
cg01937055	19	23654159	p	ZNF91	IGR	island	IGR - island	0	0	83	100	23654111	23654437	327	23654159	23654274	116	0.000532893	0.037815	-0.0791086	13664418	RAAAATATAACCCATTCCCTAACCAAAAATATAAATAAAAAACRACAACC	NA		II			GAGGGCGCATCGAGGATGTGACCCATTCCCTGGCCAAGGGTGTGGGTGGGGAACGGCAAC[CG]ATCTCACTGCCTGGCGGGGCAGCTTCCTTTCCAGGCAAGGCGGAGACCTGCAGGGCGTGG	37	CGGTTGCCGTTCCCCACCCACACCCTTGGCCAGGGAATGGGTCACATCCT	19	23445999	R			NA	NA				chr19:23653691-23654244	Island			NA	19:23445567-23446126			NA
