# Supplementary material for: Maternal dietary glycaemic change during gestation influences insulin-related gene methylation in the placental tissue: a genome-wide methylation analysis
Source: Genes Nutr. 2019 May 9;14:17. doi: 10.1186/s12263-019-0634-x (PMC6506964; doi:10.1186/s12263-019-0634-x)
Supplement: Supplementary file 2 — Significant GO terms by enrichment analysis based on CpG sites from four selective genes related to insulin regulation. (XLS 4 kb) [file 12263_2019_634_MOESM2_ESM.xls]

GO_id	GO_term	GO_category	GO_rank	Num_of_symbols_in_list_in_GO	Percentage_of_symbols_in_list	Num_of_symbols_in_bglist_in_GO	Num_of_symbols_in_list	Num_of_symbols_in_bglist	Symbols_in_list	Fold_enrichment	Pvalue	FDR
GO:0007267	cell-cell signaling	biological_process	4	15	0.234375	1140	64	15507	ISG15,PRKCZ,SOX11,CXCL6,SNCA,PCDHB11,LAMA2,TAC1,WNT2,SLC6A5,KCNJ1,SALL1,MYCBPAP,SSTR4,ITGB2	3.188116776	4.69E-05	0.02945538
GO:0007399	nervous system development	biological_process	5	19	0.296875	1749	64	15507	SOX11,MEIS1,NCK2,KLF15,CRMP1,ST8SIA4,SPOCK1,PCDHAC2,PCDHB11,MOG,LAMA2,WNT2,GFRA2,DOCK1,ZIC2,SALL1,TCF4,SSTR4,COL9A3	2.632155875	5.22E-05	0.02945538
GO:0050806	positive regulation of synaptic transmission	biological_process	8	4	0.0625	53	64	15507	PRKCZ,SNCA,LAMA2,TAC1	18.2865566	6.64E-05	0.02945538
GO:0031012	extracellular matrix	cellular_component	1	9	0.128571429	432	70	16778	SNCA,FREM3,SPOCK1,TNXB,COL21A1,LAMA2,WNT2,CLU,COL9A3	4.993452381	7.41E-05	0.02945538
GO:0051971	positive regulation of transmission of nerve impulse	biological_process	7	4	0.0625	56	64	15507	PRKCZ,SNCA,LAMA2,TAC1	17.30691964	8.25E-05	0.02945538
GO:0023056	positive regulation of signaling	biological_process	4	13	0.203125	943	64	15507	PRKCZ,SOX11,MAP3K13,SNCA,MOG,LAMA2,SKAP2,TAC1,WNT2,CLU,SALL1,HIC1,SSTR4	3.340253844	1.04E-04	0.02945538
GO:0010647	positive regulation of cell communication	biological_process	5	13	0.203125	945	64	15507	PRKCZ,SOX11,MAP3K13,SNCA,MOG,LAMA2,SKAP2,TAC1,WNT2,CLU,SALL1,HIC1,SSTR4	3.333184524	1.06E-04	0.02945538
GO:0031646	positive regulation of neurological system process	biological_process	6	4	0.0625	62	64	15507	PRKCZ,SNCA,LAMA2,TAC1	15.63205645	1.23E-04	0.02945538
GO:0044420	extracellular matrix part	cellular_component	2	6	0.085714286	188	70	16778	SNCA,FREM3,TNXB,COL21A1,LAMA2,COL9A3	7.649544073	1.32E-04	0.02945538
GO:0032502	developmental process	biological_process	1	33	0.515625	4538	64	15507	PRKCZ,SOX11,MEIS1,NCK2,KLF15,CRMP1,SHISA3,SNCA,ST8SIA4,MEGF10,SPOCK1,PCDHAC2,PCDHB11,MOG,IER3,EHMT2,BAI3,LAMA2,MEOX2,WNT2,GFRA2,RUNX1T1,DOCK1,KCNJ1,TESC,ZIC2,SALL1,HIC1,MYCBPAP,TCF4,SSTR4,COL9A3,ITGB2	1.761964935	1.45E-04	0.02945538
GO:0005578	proteinaceous extracellular matrix	cellular_component	3	8	0.114285714	369	70	16778	SNCA,FREM3,SPOCK1,TNXB,COL21A1,LAMA2,WNT2,COL9A3	5.19643825	1.46E-04	0.02945538
GO:0003700	sequence-specific DNA binding transcription factor activity	molecular_function	10	15	0.241935484	1265	62	14979	PRKCZ,SOX11,MEIS1,KLF15,MAP3K13,MEOX2,WNT2,CLU,RUNX1T1,ZIC2,SALL1,HIC1,TCF4,NFIC,ZNF91	2.864783884	1.52E-04	0.02945538
GO:0001071	nucleic acid binding transcription factor activity	molecular_function	9	15	0.241935484	1267	62	14979	PRKCZ,SOX11,MEIS1,KLF15,MAP3K13,MEOX2,WNT2,CLU,RUNX1T1,ZIC2,SALL1,HIC1,TCF4,NFIC,ZNF91	2.860261731	1.55E-04	0.02945538
GO:0032224	positive regulation of synaptic transmission, cholinergic	biological_process	9	2	0.03125	5	64	15507	LAMA2,TAC1	96.91875	1.66E-04	0.02945538
GO:0030182	neuron differentiation	biological_process	8	13	0.203125	1007	64	15507	SOX11,MEIS1,NCK2,CRMP1,ST8SIA4,SPOCK1,LAMA2,WNT2,DOCK1,ZIC2,SALL1,TCF4,COL9A3	3.12796363	1.99E-04	0.03296843
GO:0022008	neurogenesis	biological_process	6	14	0.21875	1158	64	15507	SOX11,MEIS1,NCK2,KLF15,CRMP1,ST8SIA4,SPOCK1,LAMA2,WNT2,DOCK1,ZIC2,SALL1,TCF4,COL9A3	2.929323187	2.16E-04	0.0334923
GO:0002682	regulation of immune system process	biological_process	3	12	0.1875	896	64	15507	PRKCZ,SOX11,MEIS1,NCK2,SNCA,MOG,MICA,HLA-DQB2,TAC1,CLU,TESC,ITGB2	3.245047433	2.61E-04	0.03799023
GO:0032222	regulation of synaptic transmission, cholinergic	biological_process	8	2	0.03125	7	64	15507	LAMA2,TAC1	69.22767857	3.47E-04	0.04785454
